# Supplementary material for: Indications, Detection, Completion and Retention Rates of Capsule Endoscopy in Two Decades of Use: A Systematic Review and Meta-Analysis
Source: Diagnostics (Basel). 2022 Apr 28;12(5):1105. doi: 10.3390/diagnostics12051105 (PMC9139699; doi:10.3390/diagnostics12051105)
Supplement: Supplementary file 1 [file diagnostics-12-01105-s001.zip]

Archive with 2 entries (2 files):
- supplementary figures ALL.pdf
- supplementary tables ALL.xlsx
