# Supplementary material for: Indications, Detection, Completion and Retention Rates of Capsule Endoscopy in Two Decades of Use: A Systematic Review and Meta-Analysis
Source: Diagnostics (Basel). 2022 Apr 28;12(5):1105. doi: 10.3390/diagnostics12051105 (PMC9139699; doi:10.3390/diagnostics12051105)
Supplement: Supplementary file 1 [file diagnostics-12-01105-s001.zip › supplementary tables ALL.xlsx]

## Sheet: Table S1
Reference	Country	Type of study	Sample characteristics					Type of capsule	Indications
			Number of patients analysed	Age (mean)	Age (SD)	N (Males)	(% Males)		OGIB	CD	NL	CeD	CS
Aasen et al., 2019	USA	Retrospective	260	67.1	10.4	245	94.2	SB	232	7	9	0	12
Abdelaal et al., 2015	Japan	Prospective	70	ND	nD	ND	ND	SB	31	0	0	0	39
Adler et al., 2012	International	Retrospective	120	54	28-68	77	58.3	CCE	0	2	1	0	34
Adler et al., 2013	International	Prospective	41	57	21-77	29	70.7	CCE	4	2	34	0	0
Adrian-de-Ganzo et al., 2015	Spain	Prospective	120	55.1	11.9	53	44.2	CCE	0	0	0	0	0
Al-Bawardy et al., 2019	USA	Prospective	60	57	18	25	39	SB	34	9	0	0	14
Albert et al., 2008	Germany	Retrospective	285	R*65	R*9-93	169	59.3	SB	285	0	0	0	0
Albert et al., 2011	Germany	Prospective	ed	M*63	R*19-88	204	52.3	SB	0	0	61	0	0
Albrecht et al., 2017	Germany	Retrospective	161	58.9	18-90	82	50.9	SB	119	16	0	0	24
Albuquerque et al., 2016	Portugal	Retrospective	151	41	14	69	46	PC	0	151	0	0	0
Alkhormi et al., 2018	Saudi Arabia	Prospective	103	58.8	25-97	60	62.5	SB	91	4	0	4	4
Almaeida et al., 2009	Portugal	Prospective	95	54.4	17.4	44	46.3	SB	62	15	14	0	4
Alsahafi et al., 2017	International	Retrospective	54	64.8	15	35	64.8	SB	51	0	0	0	3
Alsahafi et al., 2020	International	Retrospective	43	62.7	15.4	29	72.5	SB	43	0	0	0	0
Alvarez-Urturi et al., 2017	Spain	Prospective	51	48.6	8.9	23	43.1	CCE	0	0	0	0	0
Amornsawadwattana et al., 2016	USA	Retrospective	30	60.1	10.2	24	80	SB	30	0	0	0	0
Aoyama et al., 2013	Japan	Prospective	60	68.8	11.8	35	58.3	SB	0	0	0	0	60
Aoyama et al., 2014	Japan	Prospective	119	66.9	23-88	73	61.34	SB	119	0	0	0	0
Aparicio et al., 2009	Spain	Prospective	93	53.6	21	42	47.7	SB	60	17	0	0	11
Arakawa et al., 2009	Japan	Retrospective	162	M*63	35462	100	61.7	SB	110	0	20	0	19
Assadsangabi et al., 2015	UK	Prospective	400	43.1	NA	131	32.75	PC	0	342	0	0	58
Atlas et al., 2011	USA	Prospective	126	54.7	13.1	30	23.8	SB	0	0	0	42	0
Bahar et al., 2019	USA	Prospective	245	56.85	13.91	87	35.5102	SB	175	9	4	7	105
Baltes et al., 2018	Germany	Prospective	81	52.9	20.2	30	40.5	CCE	22	0	0	0	52
Ben Soussan et al., 2004	France	Prospective	35	55.9	27-91	15	42.9	SB	35	0	0	0	0
Ben Soussan et al., 2005	France	Retrospective	42	56.8	19-91	20	47.6	SB	42	0	0	0	0
Ben Soussan et al., 2005a	France	Prospective	200	58.2	16-91	97	48.5	SB	163	14	4	1	18
Blanes-Vidal et al., 2019	Denmark	Prospective	255	ND	ND	ND	ND	CCE	0	0	0	0	255
Boal Carvalho et al., 2017	Portugal	Retrospective	281	62.1	18.1	104	37	SB	281	0	0	0	0
Bocker et al., 2010	International	Prospective	M*46	47.6	17-78	22	47.8	SB	0	21	0	0	25
Bossa et al., 2006	Italy	Prospective	41	ND	ND	ND	ND	SB	30	5	4	1	1
Bourreille et al., 2006	France	Prospective	32	27	23-33	10	31.3	SB	0	32	0	0	0
Buscaglia et al., 2008	USA	Retrospective	287	53	ND	125	43.6	SB	112	122	0	0	53
Caddy et al., 2006	Australia	Prospective	45	57.74	Erythromycin R* 23-83; No Erythromycin R* 32-84	18	40	SB	38	7	0	0	0
Calabrese et al., 2013	Italy	Retrospective	346	61.5	19.6	176	50.9	SB	346	0	0	0	0
Calabrese et al., 2015	Italy	Retrospective	849	58.3	8.2	442	52.1	SB	849	0	0	0	0
Carter et al., 2018	Israel	Prospective	50	M*20,8	ND	21	42	SB	0	50	0	0	0
Chandran et al., 2013	Australia	Prospective	83	M*65	20-92	M/F 3,6/1	NA	ESO	0	0	0	0	83
Chauhan et al., 2018	India	Retrospective	112	54.5	16.1	M/F 1,83/1	NA	MCCE	102	0	0	0	0
Chavalitdhamrong et al., 2012	USA	Prospective	65	54.6	8.9	43	66.2	ESO	0	0	0	0	65
Cheifetz et al., 2006	International	Retrospective	102	M*38	25508	19	50	SB	0	102	0	0	0
Cheng et al., 2019	China	Prospective	31	ND	21-65	11	35.5	MCCE	0	0	0	0	0
Cheon et al., 2007	Korea	Retrospective	1291	43.9	18.9	25	78.1	SB	711	60	28	0	492
Chetcuti Zammit et al., 2020	UK	Retrospective	300	CD M* 50.5; SNVA M* 52.5; controls M* 50.5	CD R* 2–78; SNVA R* 23–77; controls R* 23–82	115	38.3	SB	100	0	0	78	122
Chiba et al., 2011	Japan	Prospective	53	52.1	13	37	69.8	SB	53	0	0	0	0
Ching et al., 2018	UK	Prospective	50	57	15.7	20	40	SB	7	2	0	0	41
Ching et al., 2019	UK	Prospective	50	M*66	IQR*15	19	39	MCCE	49	0	0	0	0
Ching et al., 2019a	UK	Prospective	34	M*60	IQR*24	25	75.8	MCCE	34	0	0	0	0
Choi et al., 2013	USA	Prospective	105	61.6	14.5	57	54.3	SB	105	0	0	0	0
Chong et al., 2005	Australia	Prospective	43	group 1: 39,8; group 2: 35,0	group 1 R* 17-68 group 2 R* 20-80	15	34.9	SB	0	43	0	0	0
Clarke et al., 2008	USA	Retrospective	146	54.3	15.3	62	49.6	SB	81	6	0	0	38
Cobrin et al., 2006	USA	Retrospective	562	M*67	2-96	268	47.7	SB	443	0	0	0	119
Contaldo et al., 2019	Italy	Retrospective	109	63.4	18.9	56	51.4	SB	109	0	0	0	0
Costamagna et al., 2015	Italy	Prospective	128	M*59	33-75	34	34	CCE	31	0	10	0	34
Cuyle et al., 2011	Belgium	Retrospective	120	62.7	13-84	66	55	SB	120	0	0	0	0
D’Haens et al., 2015	International	Prospective	40	36	IQR*18-36	14	35	CCE	0	40	0	0	0
D’Halluin et al., 2005	France	Retrospective	191	54	18	73	47	SB	156	0	0	0	0
De Bona et al., 2006	Italy	Prospective	38	46.2	IQR*17-76	16	42	SB	0	38	0	0	0
Deding et al., 2020	Denmark	Prospective	97	ND	ND	25	26	CCE	0	0	0	0	97
DeLeusse et al., 2005	France	Retrospective	64	57	15	36	56.25	SB	64	0	0	0	0
Demir et al., 2014	Turkey	Prospective	41	34	11	15	37	SB	0	0	0	0	41
Denzer et al., 2015	International	Prospective	215	53	13.7	105	48.8	MCCE	0	0	0	0	189
Di Biase, et al., 2010	USA	Prospective	93	59.5	10,7	65	73.9	ESO	0	0	0	0	88
Dolak et al., 2012	Austria	Prospective	59	61	IQR*21-84	23	46	SB	31	0	0	0	28
Du et al., 2015	China	Retrospective	204	34.1	15.3	146	71.6	SB	0	204	0	0	0
Du et al., 2015	China	Retrospective	204	34.1	15.3	164	80.4	SB	0	204	0	0	0
Dussault et al., 2013	France	Retrospective	77	28	IQR*23-37	31	41	PC	0	77	0	0	0
Efthymiou et al., 2009	International	Prospective	69	ND	IQR*31,9-33,9	25	45.4	SB	0	29	0	0	26
Eliakim et al. 2006	Israel	Prospective	91	57	11	55	60.4	CCE	0	0	0	0	84
Eliakim et al., 2009	Israel	Prospective	104	49.8	IQR*18-57	65	66	CCE	0	0	0	0	98
Eliakim et al., 2018	International	Prospective	41	40.8	15.5	19	46.34	PCC	0	29	0	0	12
Endo et al., 2008	Japan	Prospective	87	56.9	IQR*16-88	36	61	SB	50	2	0	0	7
Endo et al., 2017	Japan	Prospective	264	72.2	9,2	123	78.34	SB	0	0	0	0	157
Ersoy et al., 2006	Turkey	Retrospective	39	43	17	26	66.67	SB	23	6	1	0	9
Ersoy et al., 2008	Turkey	Retrospective	66	43	17	16	24	SB	46	0	0	0	20
Esaki et al., 2014	Japan	Prospective	174	ND	ND	ND	ND	SB	0	174	0	0	0
Estévez et al., 2006	Spain	Prospective	100	64.4	68	52	52	SB	100	0	0	0	0
Farnbacher et al., 2014	Germany	Prospective	70	56	13	27	41.5	CCE	5	0	0	0	59
Fernandez-Urien et al., 2010	Spain	Prospective	90	55.7	19.12	47	52.2	SB	90	0	0	0	0
Fernandez-Urien et al., 2015	Spain	Retrospective	5428	58.2	IQR*15-82	3419	63	Combi	3531	1232	0	0	665
Figueiredo et al., 2010	Portugal	Retrospective	95	37.2	16.4	25	32.1	SB	0	78	0	0	0
Fireman et al., 2004	Israel	Prospective	160	49	19.8	90	56.25	SB	78	21	0	0	61
Flamant et al., 2013	France	Retrospective	108	34.2	10.6	36	33.3	SB	0	108	0	0	0
Flemming et al., 2018	Germany	Retrospective	202	58	IQR*8–90	118	58	SB	92	13	0	0	97
Frenette et al., 2008	USA	Prospective	50	58	IQR*25-74	34	68	ESO	0	0	0	0	50
Friedrich et al., 2013	Germany	Prospective	33	45	IQR*21–71	14	45.16	SB	0	12	1	1	17
Fry et al., 2006	USA	Retrospective	64	43	IQR*19-38	26	40.62	SB	0	0	0	0	64
Fukumoto et al., 2009	Japan	Prospective	76	56	IQR*16-81	47	61.84	SB	42	0	0	0	33
Galmiche et al., 2008	International	Prospective	89	54	13	40	51.9	ESO	0	0	0	0	77
Gan et al., 2015	China	Prospective	80	44.5	15.85	55	68.75	SB	17	9	0	0	54
Gan et al., 2019	China	Prospective	112	43.3	15.3	70	62.5	SB	33	14	0	0	65
Gao et al., 2010	China	Prospective	534	50.35	17.81	330	61.8	SB	339	0	0	0	195
Gay et al., 2006	France	Prospective	160	54	18	87	54.4	SB	87	13	17	12	31
Gay et al., 2010	France	Prospective	128	55	14	67	52.7	SB	0	0	0	0	126
Gheorge, 2017	Romania	Retrospective	70	38	11	33	51.6	SB	0	0	0	0	64
Gilani et al., 2007	USA	Prospective	40	ND	ND	ND	n	SB	0	0	0	0	40
Girelli et al., 2017	Italy	Prospective	1433	66.7	14.67	815	56.9	SB	1433	0	0	0	0
Goenka et al., 2011	India	Retrospective	385	ND	ND	275	71	SB	385	0	0	0	0
Gölder et al., 2006	Germany	Prospective	36	47	IQR*18–84	17	47.2	SB	14	18	0	0	4
Gomes et al., 2020	Portugal	Prospective	89	68.4	12,3	45	50.6	SB	89	0	0	0	0
Gómez et al., 2013	USA	Retrospective	780	ND	ND	432	55.4	SB	541	59	0	0	180
González-Suárez et al., 2020	Spain	Prospective	145	60.1	5,8	83	57.2	CCE	0	0	145	0	0
Gralnek et al., 2013	International	Prospective	49	58.3	19	32	65	ESO	41	0	0	0	0
Greener et al., 2016	Israel	Prospective	81	26	11	45	57	Combi	0	56	0	0	0
Groth et al., 2012	Germany	Prospective	90	ND	ND	ND	ND	CCE	0	0	0	0	90
Gu et al., 2017	China	Prospective	57	ND	ND	ND	ND	CCE	0	0	0	0	57
Haanstra et al., 2017	the Netherlands	Prospective	200	51.6	IQR*36-71	63	40.6	SB	0	0	155	0	0
Hadithi et al., 2006	the Netherlands	Prospective	35	63.2	IQR*19–86	22	62.86	SB	35	0	0	0	0
Hakimian et al., 2018	USA	Retrospective	48	70.4	16.5	28	58	SB	48	0	0	0	0
Hale et al., 2016	UK	Prospective	122	49.6	17.8	34	28.3	MCCE	25	19	0	16	60
Halling et al., 2014	Denmark	Prospective	40	26	IQR*15-74	11	28	SB	0	40	0	0	0
Han et al., 2018	China	Retrospective	83	Group 1 M*33; Group 2 M* 35	Group 1 IQR*25-47; Group 2 IQR* 27-42	58	69.8	SB	0	83	0	0	0
Hansel et al., 2020	USA	Prospective	50	54.4	M-M*23-29	22	44	SB	32	0	0	6	12
Hartmann et al., 2005	Germany	Prospective	47	61	R*18-88	30	63.8	SB	47	0	0	0	0
Hartmann et al., 2007	Germany	Prospective	55	65.5	R*12,2	22	55	SB	40	0	0	0	0
Hartmann et al., 2012	International	Prospective	50	55	28-80	20	44	CCE	3	0	0	0	46
Herrerias et al., 2008	International	Prospective	106	46	14	46	43.4	PC	9	57	0	0	49
Herrerías-Gutiérrez et al., 2011	Spain	Prospective	144	52.2	16.7	77	53.5	CCE	18	0	0	0	38
Hoedemaker et al., 2014	the Netherlands	Prospective	674	55	18	269	45.2	SB	479	116	0	0	0
Holleran et al., 2014	Ireland	Prospective	62	62.5	5.8	34	55	CCE	62	0	0	0	0
Honda et al., 2012	Japan	Retrospective	159	56	18	102	64.1	SB	50	0	0	0	90
Höög et al., 2012	Sweden	Retrospective	2300	51	R*2-99	842	43	SB	1034	742	118	0	78
Hosoe et al., 2013	Japan	Prospective	40	43.3	13.4	25	62.5	CCE	0	0	0	0	40
Hosoe et al., 2016	Japan	Prospective	40	68.7	14.2	19	47.5	SB	29	3	0	0	8
Hosoe et al., 2016a	Japan	Prospective	112	64	8	41	75.9	SB	0	0	0	0	0
Hosono et al., 2011	Japan	Prospective	80	59.8	R*21-84	50	62.5	SB	66	0	0	0	14
Huang et al., 2018	China	Retrospective	341	44.5	11.6	163	47.8	SB	0	0	0	0	341
Huang et al., 2020	China	Prospective	205	46.1	15.99	119	58.0488	SB	0	0	0	0	205
Hussey et al., 2018	Ireland	Prospective	50	57	22-83	18	36	CCE	13	8	3	0	22
Ida et al., 2012	Japan	Retrospective	232	58.3	8-88	136	58.6	SB	138	6	0	0	88
Igawa et al., 2017	Japan	Prospective	30	59.5	11.9	24	80	CCE	0	0	30	0	0
Iio et al., 2019	Japan	Retrospective	146	68	ND	85	58.2	SB	127	0	0	0	0
Imagawa et al., 2011	Japan	Prospective	55	59.6	ND	25	50	SB	34	3	9	0	9
Innocenti et al., 2020	Italy	Retrospective	290	67.7	14.4	160	58.6	SB	290	0	0	0	0
Ito et al., 2012	Japan	Prospective	44	53.4	16.81	25	59.5	SB	39	1	2	0	0
Jensen et al., 2011	International	Prospective	93	M*30	R*15-74	28	30.1	SB	0	87	0	0	0
Jiang et al., 2018	China	Prospective	200	45.81	13.41	67	67	MCCE	0	0	0	0	153
Kamalporn et al., 2008	Canada	Retrospective	51	64.1	R*34-83	26	60	SB	51	0	0	0	0
Kantianis et al., 2009	Greece	Prospective	201	M*group1:61; M*group2: 61,5	IQR group1*24,5 IQR group2*27,5	115	57.2	SB	162	21	0	0	17
Karagiannis et al., 2006	Greece	Prospective	68	57.2	2.2	48	70.6	SB	68	0	0	0	0
Kastenberg et al., 2017	International	Prospective	121	55.5	ND	57	47.1	CCE	0	0	0	0	0
Katsinelos et al., 2010a	Greece	Retrospective	101	51.5	16	44	43.6	SB	56	0	0	5	40
Keil-Rios et al., 2019	Mexico	Retrospective	134	63	18.7	69	51.5	SB	113	0	0	0	21
Kim et al., 2005	Korea	Prospective	75	53.3	R*13-83	ND	ND	SB	75	0	0	0	0
Kim et al., 2013	Korea	Retrospective	125	53.9	16.2	79	63.2	SB	125	0	0	0	0
Kim et al., 2020	Korea	Retrospective	4650	53.5	18.8	2804	60.3	Combi	2965	212	170	0	989
Klein et al., 2016	Israel	Retrospective	860	50.5	20.42	436	50.7	SB	464	344	0	0	52
Kobaek-Larsen et al., 2018	Denmark	Prospective	306	M*64	ND	121	48	CCE	0	0	0	0	0
Koh et al., 2013	Korea	Retrospective	95	M*61	R*17-85	62	65.3	SB	95	0	0	0	0
Kopylov et al., 2015	Israel	Prospective	56	26.2	11.3	30	57.7	SB	0	52	0	0	0
Kopylov et al., 2018	Canada	Prospective	67	42	13	30	47	SB	0	0	0	0	36
Koulaouzidis et al., 2011	Scotland	Retrospective	67	39.2	R*16-82	17	25.3	SB	0	67	0	0	0
Koulaouzidis et al., 2012	Scotland	Retrospective	221	30.2	15.5	70	31.7	SB	0	0	0	0	221
Koulaouzidis et al., 2012a	Scotland	Retrospective	619	52.8	R*14-90	208	39	SB	138	131	11	12	327
Koulaouzidis et al., 2015	Scotland	Retrospective	635	M*56	IQR*17,5	257	40.5	SB	127	195	23	20	270
Kroijer et al., 2018	Denmark	Prospective	180	59	R*32-70	94	52	CCE	0	0	180	0	0
Kroijer et al., 2019	Denmark	Prospective	180	59	ND	94	52	CCE	0	0	106	0	0
Krok et al., 2016	USA	Prospective	62	ND	ND	35	56.5	ESO	0	0	0	0	62
Kunihara et al., 2018	Japan	Retrospective	357	59.7	ND	203	56.9	SB	357	0	0	0	0
Kurien et al., 2013	UK	Prospective	131	ND	ND	39	29.771	SB	0	0	0	131	0
Lai et al., 2007	China	Prospective	45	60	R*19-92	24	53.3	SB	43	0	0	0	2
Lai et al., 2020	China	Prospective	171	30	9.7	94	57	MCCE	0	0	0	0	161
Laine et al., 2010	USA	Prospective	60	56	ND	20	33.3333	SB	60	0	0	0	0
Lapalus et al., 2008	International	Prospective	129	56.9	R*19-90	53	41.1	SB	127	0	0	0	0
Lapalus et al., 2009	International	Prospective	120	58	R*23-84	72	60	ESO	0	0	0	0	120
Laurain et al., 2014	International	Prospective	80	57	12	64	80	ESO	0	0	0	0	80
Law et al., 2017	USA	Retrospective	495	M*68	R*18,1-95,4	238	48	SB	337	0	0	0	0
Lee et al., 2010	Canada	Retrospective	653	58.8	R*12,8-92,9	263	49.1	SB	431	0	0	0	104
Lee et al., 2019	Korea	Retrospective	26	38.7	12.8	19	73.0769	SB	21	26	0	0	0
Leighton et al., 2014	International	Prospective	98	28	13	42	52.5	SB	0	80	0	0	0
Leighton et al., 2017	International	Prospective	114	37	12.9	51	44.7	PCC	0	75	0	0	0
Li et al., 2008	USA	Retrospective	1000	ND	ND	ND	ND	SB	657	22	0	0	162
Li et al., 2010	China	Retrospective	190	ND	nD	ND	ND	SB	190	0	0	0	0
Li et al., 2016	China	Retrospective	853	54	19	487	57	SB	853	0	0	0	0
Li et al., 2018	China	Retrospective	108	53.3	20.6	69	63.9	ND	24	0	0	0	76
Liao et al., 2008	China	Prospective	63	52	16.2	29	48.3	SB	36	0	0	0	24
Liao et al., 2009	China	Prospective	52	47.4	15	30	60	SB	22	0	0	0	27
Liao et al., 2010	China	Prospective	110	49.1	16.1	58	54.2	SB	46	0	18	0	43
Liao et al., 2010a	China	Retrospective	2400	49	R*9-91	1510	62.9	SB	1232	52	25	0	988
Liao et al., 2012	China	Prospective	34	41.3	13.1	20	58.8	MCCE	0	0	0	0	0
Liao et al., 2016	China	Prospective	353	46.6	13.3	186	53.1	MCCE	0	0	0	0	350
Lim et al., 2015	Korea	Retrospective	2914	53	17.6	1778	61	SB	1729	105	86	0	836
Lim et al., 2020	Korea	Retrospective	83	59	18	52	62.7	SB	83	0	0	0	0
Limsrivilai et al., 2017	Thailand	Prospective	58	58.1	16.4	25	48.1	SB	52	0	0	0	0
Liu et al., 2016	China	Retrospective	105	47.8	R*31-67	ND	ND	SB	0	0	89	0	0
Long et al., 2011	USA	Retrospective	128	CD M*35; NS Colitis M* 40; Pouchitis M* 30	CD IQR* 27–43; NS Colitis IQR* 18-49; Pouchitis IQR* 35-45	43	34.7	SB	0	86	0	0	38
Luján-Sanchis et al., 2017	International	Retrospective	163	46.4	17.3	52	31.9	Combi	0	0	0	163	0
Luo et al., 2019	China	Prospective	227	46	13.5	145	63.9	MCCE	0	0	0	0	194
Ma et al., 2016	China	Retrospective	401	49.4	16	248	61.8	SB	207	0	0	0	194
Marmo et al., 2005	Italy	Prospective	31	43	R*18-73	20	64.5	SB	0	31	0	0	0
Marmo et al., 2009	Italy	Prospective	201	61.6	16.2	119	61.7	SB	193	0	0	0	0
Marya et al., 2018	USA	Prospective	206	68.8	14.8	51	58.6	SB	42	0	0	0	0
Mata et al., 2004	Spain	Prospective	42	55	10	22	52.4	SB	42	0	0	0	0
Matsumoto et al., 2015	Japan	Prospective	72	M*46	R*24-74	25	61	SB	0	0	0	0	42
Muhammad et al., 2009	USA	Retrospective	652	ND	ND	311	47.6	SB	286	68	0	5	397
Murray et al., 2008	USA	Prospective	40	46.4	10.7	12	31.6	SB	0	0	0	38	0
Mussetto et al., 2013	Italy	Prospective	118	68.6	R*25-88	57	48.3051	SB	118	0	0	0	0
Nakamura et al., 2006	Japan	Prospective	32	M*58,5	R*25-85	21	65.6	SB	32	0	0	0	0
Nakamura et al., 2014	Japan	Retrospective	154	46.3	19.4	59	59	PC	0	0	0	0	100
Nakamura et al., 2021	Japan	Prospective	1096	ND	ND	ND	ND	PC	99	127	274	0	573
Nakano et al., 2017	Japan	Prospective	99	50.8	18.3	51	51.5	SB	0	0	0	0	99
Nam et al., 2020	Korea	Prospective	31	44.5	R*16-84	20	64.5	SB	11	14	0	0	6
Nemeth et al., 2016	Sweden	Retrospective	2401	46.1	19.7	1048	43.6	SB	816	1370	0	0	215
Nemeth et al., 2016a	International	Retrospective	406	35.6	15.6	223	54.9	SB	0	406	0	0	0
Neu et al., 2005	Germany	Prospective	56	63	R*18-82	26	46.4	SB	56	0	0	0	0
Ninomiya et al., 2012	Japan	Prospective	50	63.2	17.4	25	56.8	SB	28	2	0	0	14
Niv et al., 2012	International	Prospective	62	39.4	16.14	22	44	SB	0	54	0	0	0
Nogales et al., 2017	Spain	Prospective	96	58.1	14.2	31	32.3	CCE	0	0	0	0	96
Oette et al., 2009	Germany	Prospective	49	43.2	9.64	ND	ND	SB	0	0	0	0	38
Ogata et al., 2008	Japan	Prospective	39	54	R*29-84	22	59.5	SB	21	2	0	0	14
Omori et al., 2019	Japan	Prospective	342	44	18.7	206	60.2	PC	0	176	0	0	166
Ormeci et al., 2016	Turkey	Retrospective	141	M*72	R*13-93	86	62	SB	139	0	0	0	0
Ormeci et al., 2016a	Turkey	Retrospective	359	ND	ND	ND	ND	SB	324	0	0	0	35
Otani et al., 2020	Japan	Retrospective	60	61.3	10.3	25	73.5	CCE	0	0	0	0	60
Otani et al., 2018	Japan	Prospective	363	67.3	11.5	221	60.9	SB	0	0	0	0	363
Ou et al., 2014	Canada	Prospective	329	57.6	16.2	62	50.8	SB	81	18	0	0	23
Ou et al., 2015	Canada	Retrospective	528	55.5	19.3	208	51	SB	254	86	0	0	68
Pandey et al., 2016	India	Prospective	68	60.82	14.73	48	70.5882	SB	68	0	0	0	0
Papadopoulos et al., 2008	Greece	Prospective	120	56.7	20.2	63	52.5	SB	0	13	0	0	107
Parikh et al., 2011	USA	Retrospective	210	ND	ND	189	90	SB	210	0	0	0	0
Park et al., 2011	Korea	Prospective	68	53.1	17.63	49	72.0588	SB	44	1	0	0	23
Parodi et al., 2018	Italy + France	Prospective	177	57	IQR*26-82	80	45.1977	CCE	0	0	177	0	0
Pecere et al., 2020	Italy + Spain	Prospective	222	61	ND	125	56.3063	CCE	0	0	222	0	0
Pennazio et al., 2004	Italy	Prospective	100	63	IQR*18-88	56	56	SB	100	0	0	0	0
Petruzziello et al., 2010	Italy	Prospective	64	37	IQR group1*19-65 IQR group2*18-72	32	50	SB	0	32	0	0	32
Pilz et al., 2010	Switzerland	Prospective	59	60	IQR*38-84	34	57.6271	CCE	0	0	30	0	26
Pioche et al., 2011	France	Prospective	83	65	M-M*22-86	39	46.988	SB	83	0	0	0	0
Polese et al., 2008	Italy	Prospective	75	74	M-M*24-87	42	56	SB	0	0	0	0	75
Postgate et al., 2009	UK	Prospective	150	50.3	18.73	60	40	SB	93	4	4	4	45
Prichard et al., 2018	USA+Canada	Prospective	122	57.47	16.18	55	45.082	SB	99	5	0	0	18
Purdy et al., 2011	Finland	Retrospective	555	ND	ND	ND	ND	SB	262	250	0	0	43
Rahman et al., 2015	USA	Retrospective	400	71.4	14	187	46.75	SB	360	0	0	0	40
Rana et al., 2011	India	Retrospective	87	51.2	18.6	60	68.9655	SB	0	0	0	0	87
Rex et al., 2015	USA+Israel	Prospective	695	57	ND	303	43.5971	CCE	0	0	689	0	0
Rey et al., 2010	USA	Prospective	53	47.5	M-M*24-60	19	35.8491	MCCE	0	0	0	0	24
Ribeiro et al., 2015	Portugal	Retrospective	214	62.2	16.9	88	41.1215	SB	214	0	0	0	0
Riccioni et al., 2010	Italy	Retrospective	138	61.4	M-M*8-92	77	55.7971	SB	138	0	0	0	0
Robinson et al., 2011	USA	Retrospective	707	64	15.24	451	63.7907	SB	707	0	0	0	0
Rodrigues-Pinto et al., 2016	Portugal	Retrospective	190	< 17 years = 19 (10%); 17-40 years = 139 (75%); > 40 years = 28 (15%)	ND	82	43.1579	SB	0	190	0	0	0
Romero-Vázquez et al., 2016	Spain	Prospective	165	56.39	16.76	83	50.303	CCE	0	0	134	0	31
Römmele et al., 2016	Germany	Retrospective	38	61.5	M-M*14-88	17	44.7368	PC	26	10	2	0	0
Rondonotti et al., 2007	Italy	Prospective	43	35	R*19-63	19	44.186	SB	0	0	0	43	0
Rondonotti et al., 2008	Italy	Retrospective	124	ND	ND	ND	ND	SB	0	0	124	0	0
Rondonotti et al., 2010	Italy	Retrospective	2921	ND	ND	ND	ND	SB	1966	336	191	94	334
Rondonotti et al., 2014	Italy	Prospective	50	59.2	5.8	29	58	CCE	0	0	50	0	0
Rondonotti et al., 2016	Italy	Prospective	3117	63.1	17.7	1667	53.4809	SB	2390	168	0	0	559
Rosa et al., 2012	Portugal	Retrospective	56	36	14.7	22	39.2857	SB	0	56	0	0	0
Sachdev et al., 2007	USA	Prospective	115	65	13.6	53	46	SB	99	6	0	0	10
Sacher‐Huvelin et al., 2010	France	Prospective	542	60	25-86	239	44.0959	CCE	0	0	542	0	0
Saito et al., 2015	Japan	Prospective	66	59.7	10.2	51	77.2727	CCE	0	0	66	0	0
Sakai et al., 2013	Japan	Retrospective	242	62.97	16.18	141	58.2645	SB	242	0	0	0	0
Santos-Antunes et al., 2015	Portugal	Retrospective	106	40	13	47	44.3396	SB	0	106	0	0	0
Sato et al., 2016	Japan	Prospective	70	57.8	M-M*25-87	36	51.4286	CCE	0	0	0	0	64
Saurin et al., 2003	France	Prospective	60	58	18	27	45	SB	60	0	0	0	0
Sawada et al., 2017	Japan	Retrospective	282	47.5	17.7	161	57.0922	PC	0	180	0	0	102
Scaglione et al., 2011	Italy	Prospective	48	62.6	16	26	54.1667	SB	48	0	0	0	0
Scapa et al., 2002	Israel	Prospective	35	46.5	M-M*18-75	17	48.5714	SB	35	0	0	0	0
Scarpignato et al., 2017	Italy	Prospective	60	26	ND	35	58	SB	0	0	0	0	0
Schulmann et al., 2005	Germany	Prospective	40	39.8	M-M*15-58	19	47.5	SB	0	0	40	0	0
Sears et al., 2004	USA	Prospective	52	65	M-M*21-87	22	42.3077	SB	52	0	0	0	0
Selby et al., 2005	Australia	Prospective	157	56.9	3.64	75	47.7707	SB	113	0	0	0	37
Shahidi et al., 2012	Canada	Prospective	668	63.39	15.14	332	49.7006	SB	698	0	0	0	0
Sheibani et al., 2010	USA	Retrospective	89	65.93	14.66	52	58.427	SB	82	0	0	0	0
Shi et al., 2017	China	Prospective	150	49	M-M*18-72	73	48.6667	CCE	0	150	0	0	0
Shibuya et al., 2012	Japan	Retrospective	76	64.5	16.1	44	57.8947	SB	62	0	0	0	14
Shiotani et al., 2011	Japan	Retrospective	291	65	17.5	103	35.3952	SB	148	0	0	0	52
Shiotani et al., 2014	Japan	Prospective	52	51	20	22	42.3	PC	0	32	2	0	18
Shishido et al., 2012	Japan	Prospective	118	62.9	18.4	70	59.322	SB	118	0	0	0	0
Shyung et al., 2010	Taiwan	Retrospective	152	57.9	17.9	71	46.7105	SB	152	0	0	0	0
Sieg et al., 2009	Germany	Prospective	38	56	M-M*23-73	30	83.33	CCE	0	0	0	0	36
Signorelli et al., 2006	Italy	Prospective	32	46.8	16.3	12	37.5	PC	10	18	0	0	4
Silva et al., 2019	Portugal	Prospective	54	40.5	11.1	19	35	PC	0	54	0	0	0
Soncini et al., 2018	Italy	Retrospective	3142	62.3	17.7	1989	53.3	SB	2391	173	202	92	284
Spada et al., 2011	International	Prospective	117	60	9	72	61.5385	CCE	0	0	109	0	0
Stanich et al., 2017	USA	Prospective	105	50	12.3	36	36	SB	67	12	0	5	16
Stein et al., 2014	USA	Retrospective	116	ND	ND	ND	ND	SB	116	0	0	0	0
Sturniolo et al., 2005	Italy	Prospective	60	47	R*14-80	29	48.3333	SB	21	5	6	0	28
Sung et al., 2012	International	Prospective	100	M*50	R*22-68	58	58	PCC	0	0	0	0	100
Sung et al., 2017	China	Prospective	34	55.2	18.7	21	61.7647	SB	34	0	0	0	0
Tai et al., 2020	International	Retrospective	93	36.6	1.39	34	36.5591	PCC	0	93	0	0	0
Tenembaum et al., 2013	USA	Retrospective	89	66	R*19-93	55	61.7978	SB	78	10	0	0	1
Teng et al., 2019	China	Retrospective	508	44,5,	R*16-85	316	62.2047	MCCE	0	0	0	0	0
Tian et al., 2013	China	Prospective	62	55.4	R*23-78	34	54.8387	SB	35	0	0	0	27
Tomba et al., 2014	Italy	Prospective	52	43.6	17.4	10	19.2308	SB	0	0	0	52	0
Tominaga et al., 2020	Japan	Retrospective	397	57	19.6	227	57.1788	SB	0	0	0	0	397
Tontini et al., 2017	International	Prospective	172	68	IQR*53-75	94	54.6512	SB	142	30	0	0	0
Tontini et al., 2020	Italy	Prospective	41	43	20	16	39.0244	PCC	0	41	0	0	0
Toth et al., 2017	Sweden	Retrospective	77	M*56	R*15-89	20	25.974	CCE	28	0	3	0	46
Triantafyllou et al., 2011	Greece	Prospective	40	58	16	29	72.5	SB	28	1	0	0	11
Tsibouris et al., 2013	Greece	Prospective	204	43	14.57	95	46.5686	SB	65	102	0	0	37
Urgesi et al., 2013	Italy	Retrospective	30	38.4	21.9	9	30	SB	0	0	0	30	0
Van Gossum et al., 2009	International	Prospective	320	58.6	R*22-84	176	55	CCE	0	0	320	0	0
Van Tuyl et al., 2006	The Netherlands	Retrospective	250	54.9	R*11-85	115	46	SB	177	57	9	0	7
Van Weyenberg et al., 2010	The Netherlands	Retrospective	904	ND	ND	ND	ND	SB	658	64	20	78	84
Vere et al., 2012	Romania	Retrospective	43	58.27	15.08	19	44.186	SB	19	3	4	0	17
Viazis et al., 2005	Greece	Prospective	96	60.84	16.55	53	55.2083	SB	96	0	0	0	0
Voderholzer et al., 2005	Germany	Prospective	41	35.9	10.8	18	43.9024	SB	0	41	0	0	0
Voska et al., 2019	Czech Republic	Prospective	225	59	R*50-81	120	53.3333	CCE	0	0	225	0	0
Wang et al., 2018	China	Prospective	86	47.5	R*20-80	53	63.9	MCCE	2	0	44	0	37
Wang et al., 2018a	China	Prospective	83	47.4	R*20-80	53	63.8554	MCCE	2	0	44	0	37
Watanabe et al., 2019	Japan	Prospective	57	M*40	IQR*30,3-56,5	33	57.8947	PC	0	36	6	0	15
Watari et al., 2013	Japan	Retrospective	427	65.3	16.17	248	58.0796	SB	427	0	0	0	0
Wei et al., 2007	China	Prospective	60	49.25	15.96	32	53.3333	SB	32	2	0	0	26
Wei et al., 2008	China	Prospective	90	53.5	R*12-83	44	48.8889	SB	59	1	0	0	30
Westerhof et al., 2009	The Netherlands	Retrospective	291	52.2	18.92	129	44.3299	SB	181	75	20	1	14
Westerhof et al., 2014	The Netherlands	Prospective	649	D: 55 (9–93); E: 60 (18–89)	ND	300	46.225	SB	509	140	0	0	0
Wiarda et al., 2012	The Netherlands	Prospective	25	36	R*20-74	11	44	SB	0	25	0	0	0
Wiarda et al., 2012a	The Netherlands	Prospective	34	58	R*28-75	16	47.0588	SB	34	0	0	0	0
Xavier et al., 2018	Portugal	Retrospective	71	M*30	16	34	47.8873	SB	0	71	0	0	0
Xavier et al., 2018	Portugal	Retrospective	357	47.7	19.2	115	32.2129	SB	144	156	0	0	57
Xavier et al., 2019	Portugal	Prospective	101	46.6	19.3	36	35.6436	SB	41	56	0	1	3
Yajing et al., 2019	China	Retrospective	180	69.5	2.59	93	51.6667	MCCE	22	0	0	0	158
Yamada et al., 2020	Japan	Retrospective	53	M*67	R*32-85	32	60.3774	CCE	0	0	43	0	10
Yang et al., 2009	China	Retrospective	31	47.12	18.38	18	58.0645	SB	0	0	0	0	31
Yang et al., 2014	China	Prospective	243	44.1	R*9-79	136	55.9671	SB	0	0	0	0	243
Yazici et al., 2012	USA	Retrospective	334	54.7	18.14	130	38.9222	SB	0	0	0	0	334
Yu et al., 2017	China	Retrospective	89	63.38	8.02	62	69.6629	SB	0	0	0	0	89
Zagorowicz et al., 2013	Poland	Retrospective	150	50.1	19.2	ND	ND	SB	100	2	7	5	36
Zakaria et al., 2009	Czech Republic	Retrospective	54	61.2	ND	ND	ND	SB	54	0	0	0	0
Zhang et al., 2014	China	Retrospective	148	46	16	84	56.7568	SB	19	30	2	0	91
Zhang et al., 2011	China	Prospective	177	49	13.57	91	51.4124	SB	64	0	0	0	113
Zhang et al., 2012	China	Retrospective	385	54.6	16.4	193	50.1299	SB	385	0	0	0	0
Zhang et al., 2015	China	Prospective	88	47.19	R*16-78	64	72.7273	SB	88	0	0	0	0
Zhang et al., 2018	China	Prospective	89	53.41	R*20-80	43	48.3146	SB	22	0	0	0	67
Zhao et al., 2018	China	Retrospective	3182	44.8	R*18-94	1971	61.9422	MCCE	0	0	0	0	0
Zhou et al., 2017	China	Prospective	29	35	R*24-61	13	44.8276	CCE	2	1	0	0	26
Zou et al., 2015	China	Prospective	68	48	R*24-70	32	47.0588	MCCE	0	0	0	0	68
Zwinger et al., 2019	Germany	Prospective	153	63.6	14.47	87	56.8627	SB	153	0	0	0	0

## Sheet: Table S2
Reference	Capsule	Indication	Cases	n	Year	N	age range
Aasen et al., 2019	SB	OGIB	100	232	2019	260	60-80
Aasen et al., 2019	SB	CD	9	7	2019	260	60-80
Aasen et al., 2019	SB	NL	18	9	2019	260	60-80
Aasen et al., 2019	SB	CeD		0	2019	260	60-80
Aasen et al., 2019	SB	CS		0	2019	260	60-80
Aasen et al., 2019	SB	CS		12	2019	260	60-80
Aasen et al., 2019	SB	CS		0	2019	260	60-80
Aasen et al., 2019	SB	All indications	127	260	2019	260	60-80
Abdelaal et al., 2015	SB	OGIB		31	2015	70	ND
Abdelaal et al., 2015	SB	CD		0	2015	70	ND
Abdelaal et al., 2015	SB	NL		0	2015	70	ND
Abdelaal et al., 2015	SB	CeD		0	2015	70	ND
Abdelaal et al., 2015	SB	CS		0	2015	70	ND
Abdelaal et al., 2015	SB	CS		39	2015	70	ND
Abdelaal et al., 2015	SB	CS		0	2015	70	ND
Abdelaal et al., 2015	SB	All indications		70	2015	70	ND
Adler et al., 2012	CCE	OGIB		0	2012	120	<60
Adler et al., 2012	CCE	CD		2	2012	120	<60
Adler et al., 2012	CCE	NL		1	2012	120	<60
Adler et al., 2012	CCE	CeD		0	2012	120	<60
Adler et al., 2012	CCE	CS		0	2012	120	<60
Adler et al., 2012	CCE	CS		34	2012	120	<60
Adler et al., 2012	CCE	CS		83	2012	120	<60
Adler et al., 2012	CCE	All indications	105	120	2012	120	<60
Adler et al., 2013	CCE	OGIB		4	2013	41	<60
Adler et al., 2013	CCE	CD		2	2013	41	<60
Adler et al., 2013	CCE	NL		34	2013	41	<60
Adler et al., 2013	CCE	CeD		0	2013	41	<60
Adler et al., 2013	CCE	CS		0	2013	41	<60
Adler et al., 2013	CCE	CS		0	2013	41	<60
Adler et al., 2013	CCE	CS		1	2013	41	<60
Adler et al., 2013	CCE	All indications	35	41	2013	41	<60
Adrian-de-Ganzo et al., 2015	CCE	OGIB		0	2015	120	<60
Adrian-de-Ganzo et al., 2015	CCE	CD		0	2015	120	<60
Adrian-de-Ganzo et al., 2015	CCE	NL		0	2015	120	<60
Adrian-de-Ganzo et al., 2015	CCE	CeD		0	2015	120	<60
Adrian-de-Ganzo et al., 2015	CCE	CS		0	2015	120	<60
Adrian-de-Ganzo et al., 2015	CCE	CS		0	2015	120	<60
Adrian-de-Ganzo et al., 2015	CCE	CS	26	45	2015	120	<60
Adrian-de-Ganzo et al., 2015	CCE	All indications	52	45	2015	120	<60
Al-Bawardy et al., 2019	SB	OGIB		34	2019	60	<60
Al-Bawardy et al., 2019	SB	CD		9	2019	60	<60
Al-Bawardy et al., 2019	SB	NL		0	2019	60	<60
Al-Bawardy et al., 2019	SB	CeD		0	2019	60	<60
Al-Bawardy et al., 2019	SB	CS		6	2019	60	<60
Al-Bawardy et al., 2019	SB	CS		8	2019	60	<60
Al-Bawardy et al., 2019	SB	CS		0	2019	60	<60
Al-Bawardy et al., 2019	SB	All indications		57	2019	60	<60
Albert et al., 2008	SB	OGIB	219	285	2008	285	60-80
Albert et al., 2008	SB	CD		0	2008	285	60-80
Albert et al., 2008	SB	NL		0	2008	285	60-80
Albert et al., 2008	SB	CeD		0	2008	285	60-80
Albert et al., 2008	SB	CS		0	2008	285	60-80
Albert et al., 2008	SB	CS		0	2008	285	60-80
Albert et al., 2008	SB	CS		0	2008	285	60-80
Albert et al., 2008	SB	All indications	219	285	2008	285	60-80
Albert et al., 2011	SB	OGIB		0	2011	390	60-80
Albert et al., 2011	SB	CD		0	2011	390	60-80
Albert et al., 2011	SB	NL		61	2011	390	60-80
Albert et al., 2011	SB	CeD		0	2011	390	60-80
Albert et al., 2011	SB	CS		0	2011	390	60-80
Albert et al., 2011	SB	CS		0	2011	390	60-80
Albert et al., 2011	SB	CS		0	2011	390	60-80
Albert et al., 2011	SB	All indications	16	61	2011	390	60-80
Albrecht et al., 2017	SB	OGIB		119	2017	161	<60
Albrecht et al., 2017	SB	CD		16	2017	161	<60
Albrecht et al., 2017	SB	NL		0	2017	161	<60
Albrecht et al., 2017	SB	CeD		0	2017	161	<60
Albrecht et al., 2017	SB	CS		8	2017	161	<60
Albrecht et al., 2017	SB	CS		16	2017	161	<60
Albrecht et al., 2017	SB	CS		0	2017	161	<60
Albrecht et al., 2017	SB	All indications	43	159	2017	161	<60
Albuquerque et al., 2016	PC	OGIB		0	2016	151	<60
Albuquerque et al., 2016	PC	CD		151	2016	151	<60
Albuquerque et al., 2016	PC	NL		0	2016	151	<60
Albuquerque et al., 2016	PC	CeD		0	2016	151	<60
Albuquerque et al., 2016	PC	CS		0	2016	151	<60
Albuquerque et al., 2016	PC	CS		0	2016	151	<60
Albuquerque et al., 2016	PC	CS		0	2016	151	<60
Albuquerque et al., 2016	PC	All indications		151	2016	151	<60
Alkhormi et al., 2018	SB	OGIB	51	91	2018	103	<60
Alkhormi et al., 2018	SB	CD	1	4	2018	103	<60
Alkhormi et al., 2018	SB	NL		0	2018	103	<60
Alkhormi et al., 2018	SB	CeD	3	4	2018	103	<60
Alkhormi et al., 2018	SB	CS		4	2018	103	<60
Alkhormi et al., 2018	SB	CS		0	2018	103	<60
Alkhormi et al., 2018	SB	CS		0	2018	103	<60
Alkhormi et al., 2018	SB	All indications	55	103	2018	103	<60
Almaeida et al., 2009	SB	OGIB		62	2009	95	<60
Almaeida et al., 2009	SB	CD		15	2009	95	<60
Almaeida et al., 2009	SB	NL		14	2009	95	<60
Almaeida et al., 2009	SB	CeD		0	2009	95	<60
Almaeida et al., 2009	SB	CS		3	2009	95	<60
Almaeida et al., 2009	SB	CS		1	2009	95	<60
Almaeida et al., 2009	SB	CS		0	2009	95	<60
Almaeida et al., 2009	SB	All indications	42	95	2009	95	<60
Alsahafi et al., 2017	SB	OGIB		51	2017	54	60-80
Alsahafi et al., 2017	SB	CD		0	2017	54	60-80
Alsahafi et al., 2017	SB	NL		0	2017	54	60-80
Alsahafi et al., 2017	SB	CeD		0	2017	54	60-80
Alsahafi et al., 2017	SB	CS		0	2017	54	60-80
Alsahafi et al., 2017	SB	CS		3	2017	54	60-80
Alsahafi et al., 2017	SB	CS		0	2017	54	60-80
Alsahafi et al., 2017	SB	All indications	33	54	2017	54	60-80
Alsahafi et al., 2020	SB	OGIB	23	43	2020	43	60-80
Alsahafi et al., 2020	SB	CD		0	2020	43	60-80
Alsahafi et al., 2020	SB	NL		0	2020	43	60-80
Alsahafi et al., 2020	SB	CeD		0	2020	43	60-80
Alsahafi et al., 2020	SB	CS		0	2020	43	60-80
Alsahafi et al., 2020	SB	CS		0	2020	43	60-80
Alsahafi et al., 2020	SB	CS		0	2020	43	60-80
Alsahafi et al., 2020	SB	All indications	23	43	2020	43	60-80
Alvarez-Urturi et al., 2017	CCE	OGIB		0	2017	51	<60
Alvarez-Urturi et al., 2017	CCE	CD		0	2017	51	<60
Alvarez-Urturi et al., 2017	CCE	NL		0	2017	51	<60
Alvarez-Urturi et al., 2017	CCE	CeD		0	2017	51	<60
Alvarez-Urturi et al., 2017	CCE	CS		0	2017	51	<60
Alvarez-Urturi et al., 2017	CCE	CS		0	2017	51	<60
Alvarez-Urturi et al., 2017	CCE	CS	15	51	2017	51	<60
Alvarez-Urturi et al., 2017	CCE	All indications	15	51	2017	51	<60
Amornsawadwattana et al., 2016	SB	OGIB	12	30	2016	30	60-80
Amornsawadwattana et al., 2016	SB	CD		0	2016	30	60-80
Amornsawadwattana et al., 2016	SB	NL		0	2016	30	60-80
Amornsawadwattana et al., 2016	SB	CeD		0	2016	30	60-80
Amornsawadwattana et al., 2016	SB	CS		0	2016	30	60-80
Amornsawadwattana et al., 2016	SB	CS		0	2016	30	60-80
Amornsawadwattana et al., 2016	SB	CS		0	2016	30	60-80
Amornsawadwattana et al., 2016	SB	All indications	12	30	2016	30	60-80
Aoyama et al., 2013	SB	OGIB		0	2013	60	60-80
Aoyama et al., 2013	SB	CD		0	2013	60	60-80
Aoyama et al., 2013	SB	NL		0	2013	60	60-80
Aoyama et al., 2013	SB	CeD		0	2013	60	60-80
Aoyama et al., 2013	SB	CS		0	2013	60	60-80
Aoyama et al., 2013	SB	CS	40	60	2013	60	60-80
Aoyama et al., 2013	SB	CS		0	2013	60	60-80
Aoyama et al., 2013	SB	All indications	40	60	2013	60	60-80
Aoyama et al., 2014	SB	OGIB	51	119	2014	119	60-80
Aoyama et al., 2014	SB	CD		0	2014	119	60-80
Aoyama et al., 2014	SB	NL		0	2014	119	60-80
Aoyama et al., 2014	SB	CeD		0	2014	119	60-80
Aoyama et al., 2014	SB	CS		0	2014	119	60-80
Aoyama et al., 2014	SB	CS		0	2014	119	60-80
Aoyama et al., 2014	SB	CS		0	2014	119	60-80
Aoyama et al., 2014	SB	All indications	51	119	2014	119	60-80
Aparicio et al., 2009	SB	OGIB		60	2009	93	<60
Aparicio et al., 2009	SB	CD		17	2009	93	<60
Aparicio et al., 2009	SB	NL		0	2009	93	<60
Aparicio et al., 2009	SB	CeD		0	2009	93	<60
Aparicio et al., 2009	SB	CS		0	2009	93	<60
Aparicio et al., 2009	SB	CS		11	2009	93	<60
Aparicio et al., 2009	SB	CS		0	2009	93	<60
Aparicio et al., 2009	SB	All indications		88	2009	93	<60
Arakawa et al., 2009	SB	OGIB	14	110	2009	162	60-80
Arakawa et al., 2009	SB	CD		0	2009	162	60-80
Arakawa et al., 2009	SB	NL	14	20	2009	162	60-80
Arakawa et al., 2009	SB	CeD		0	2009	162	60-80
Arakawa et al., 2009	SB	CS		0	2009	162	60-80
Arakawa et al., 2009	SB	CS	10	19	2009	162	60-80
Arakawa et al., 2009	SB	CS		0	2009	162	60-80
Arakawa et al., 2009	SB	All indications	74	149	2009	162	60-80
Assadsangabi et al., 2015	PC	OGIB		0	2015	400	<60
Assadsangabi et al., 2015	PC	CD			2015	400	<60
Assadsangabi et al., 2015	PC	NL			2015	400	<60
Assadsangabi et al., 2015	PC	CeD			2015	400	<60
Assadsangabi et al., 2015	PC	CS			2015	400	<60
Assadsangabi et al., 2015	PC	CS			2015	400	<60
Assadsangabi et al., 2015	PC	CS			2015	400	<60
Assadsangabi et al., 2015	PC	All indications			2015	400	<60
Atlas et al., 2011	SB	OGIB		0	2011	126	<60
Atlas et al., 2011	SB	CD		0	2011	126	<60
Atlas et al., 2011	SB	NL		0	2011	126	<60
Atlas et al., 2011	SB	CeD	13	42	2011	126	<60
Atlas et al., 2011	SB	CS		0	2011	126	<60
Atlas et al., 2011	SB	CS		0	2011	126	<60
Atlas et al., 2011	SB	CS		84	2011	126	<60
Atlas et al., 2011	SB	All indications	13	126	2011	126	<60
Bahar et al., 2019	SB	OGIB		175	2019	245	<60
Bahar et al., 2019	SB	CD		9	2019	245	<60
Bahar et al., 2019	SB	NL		4	2019	245	<60
Bahar et al., 2019	SB	CeD		7	2019	245	<60
Bahar et al., 2019	SB	CS		56	2019	245	<60
Bahar et al., 2019	SB	CS		49	2019	245	<60
Bahar et al., 2019	SB	CS		0	2019	245	<60
Bahar et al., 2019	SB	All indications		300	2019	245	<60
Baltes et al., 2018	CCE	OGIB		22	2018	81	<60
Baltes et al., 2018	CCE	CD		0	2018	81	<60
Baltes et al., 2018	CCE	NL		0	2018	81	<60
Baltes et al., 2018	CCE	CeD		0	2018	81	<60
Baltes et al., 2018	CCE	CS		27	2018	81	<60
Baltes et al., 2018	CCE	CS		25	2018	81	<60
Baltes et al., 2018	CCE	CS		0	2018	81	<60
Baltes et al., 2018	CCE	All indications	35	74	2018	81	<60
Ben Soussan et al., 2004	SB	OGIB	16	35	2004	35	<60
Ben Soussan et al., 2004	SB	CD		0	2004	35	<60
Ben Soussan et al., 2004	SB	NL		0	2004	35	<60
Ben Soussan et al., 2004	SB	CeD		0	2004	35	<60
Ben Soussan et al., 2004	SB	CS		0	2004	35	<60
Ben Soussan et al., 2004	SB	CS		0	2004	35	<60
Ben Soussan et al., 2004	SB	CS		0	2004	35	<60
Ben Soussan et al., 2004	SB	All indications	16	35	2004	35	<60
Ben Soussan et al., 2005	SB	OGIB	20	42	2005	42	<60
Ben Soussan et al., 2005	SB	CD		0	2005	42	<60
Ben Soussan et al., 2005	SB	NL		0	2005	42	<60
Ben Soussan et al., 2005	SB	CeD		0	2005	42	<60
Ben Soussan et al., 2005	SB	CS		0	2005	42	<60
Ben Soussan et al., 2005	SB	CS		0	2005	42	<60
Ben Soussan et al., 2005	SB	CS		0	2005	42	<60
Ben Soussan et al., 2005	SB	All indications	20	42	2005	42	<60
Ben Soussan et al., 2005a	SB	OGIB		163	2005	200	<60
Ben Soussan et al., 2005a	SB	CD		14	2005	200	<60
Ben Soussan et al., 2005a	SB	NL		4	2005	200	<60
Ben Soussan et al., 2005a	SB	CeD		1	2005	200	<60
Ben Soussan et al., 2005a	SB	CS		13	2005	200	<60
Ben Soussan et al., 2005a	SB	CS		5	2005	200	<60
Ben Soussan et al., 2005a	SB	CS		0	2005	200	<60
Ben Soussan et al., 2005a	SB	All indications		200	2005	200	<60
Boal Carvalho et al., 2017	SB	OGIB	81	281	2017	281	60-80
Boal Carvalho et al., 2017	SB	CD		0	2017	281	60-80
Boal Carvalho et al., 2017	SB	NL		0	2017	281	60-80
Boal Carvalho et al., 2017	SB	CeD		0	2017	281	60-80
Boal Carvalho et al., 2017	SB	CS		0	2017	281	60-80
Boal Carvalho et al., 2017	SB	CS		0	2017	281	60-80
Boal Carvalho et al., 2017	SB	CS		0	2017	281	60-80
Boal Carvalho et al., 2017	SB	All indications	81	281	2017	281	60-80
Bocker et al., 2010	SB	OGIB			2010	46	<60
Bocker et al., 2010	SB	CD		21	2010	46	<60
Bocker et al., 2010	SB	NL		0	2010	46	<60
Bocker et al., 2010	SB	CeD		0	2010	46	<60
Bocker et al., 2010	SB	CS		25	2010	46	<60
Bocker et al., 2010	SB	CS		0	2010	46	<60
Bocker et al., 2010	SB	CS		0	2010	46	<60
Bocker et al., 2010	SB	All indications	11	46	2010	46	<60
Bossa et al., 2006	SB	OGIB		30	2006	41	ND
Bossa et al., 2006	SB	CD		5	2006	41	ND
Bossa et al., 2006	SB	NL		4	2006	41	ND
Bossa et al., 2006	SB	CeD		1	2006	41	ND
Bossa et al., 2006	SB	CS		1	2006	41	ND
Bossa et al., 2006	SB	CS		0	2006	41	ND
Bossa et al., 2006	SB	CS		0	2006	41	ND
Bossa et al., 2006	SB	All indications		41	2006	41	ND
Bourreille et al., 2006	SB	OGIB		0	2006	32	<60
Bourreille et al., 2006	SB	CD	21	32	2006	32	<60
Bourreille et al., 2006	SB	NL		0	2006	32	<60
Bourreille et al., 2006	SB	CeD		0	2006	32	<60
Bourreille et al., 2006	SB	CS		0	2006	32	<60
Bourreille et al., 2006	SB	CS		0	2006	32	<60
Bourreille et al., 2006	SB	CS		0	2006	32	<60
Bourreille et al., 2006	SB	All indications	21	32	2006	32	<60
Buscaglia et al., 2008	SB	OGIB		112	2008	287	<60
Buscaglia et al., 2008	SB	CD		122	2008	287	<60
Buscaglia et al., 2008	SB	NL		0	2008	287	<60
Buscaglia et al., 2008	SB	CeD		0	2008	287	<60
Buscaglia et al., 2008	SB	CS		53	2008	287	<60
Buscaglia et al., 2008	SB	CS		0	2008	287	<60
Buscaglia et al., 2008	SB	CS		0	2008	287	<60
Buscaglia et al., 2008	SB	All indications	78	287	2008	287	<60
Caddy et al., 2006	SB	OGIB		38	2006	45	<60
Caddy et al., 2006	SB	CD		7	2006	45	<60
Caddy et al., 2006	SB	NL		0	2006	45	<60
Caddy et al., 2006	SB	CeD		0	2006	45	<60
Caddy et al., 2006	SB	CS		0	2006	45	<60
Caddy et al., 2006	SB	CS		0	2006	45	<60
Caddy et al., 2006	SB	CS		0	2006	45	<60
Caddy et al., 2006	SB	All indications		45	2006	45	<60
Calabrese et al., 2013	SB	OGIB		346	2013	346	60-80
Calabrese et al., 2013	SB	CD		0	2013	346	60-80
Calabrese et al., 2013	SB	NL		0	2013	346	60-80
Calabrese et al., 2013	SB	CeD		0	2013	346	60-80
Calabrese et al., 2013	SB	CS		0	2013	346	60-80
Calabrese et al., 2013	SB	CS		0	2013	346	60-80
Calabrese et al., 2013	SB	CS		0	2013	346	60-80
Calabrese et al., 2013	SB	All indications	246	346	2013	346	60-80
Calabrese et al., 2015	SB	OGIB	175	849	2015	849	<60
Calabrese et al., 2015	SB	CD		0	2015	849	<60
Calabrese et al., 2015	SB	NL		0	2015	849	<60
Calabrese et al., 2015	SB	CeD		0	2015	849	<60
Calabrese et al., 2015	SB	CS		0	2015	849	<60
Calabrese et al., 2015	SB	CS		0	2015	849	<60
Calabrese et al., 2015	SB	CS		0	2015	849	<60
Calabrese et al., 2015	SB	All indications	591	849	2015	849	<60
Carter et al., 2018	SB	OGIB		0	2018	50	<60
Carter et al., 2018	SB	CD	19	50	2018	50	<60
Carter et al., 2018	SB	NL		0	2018	50	<60
Carter et al., 2018	SB	CeD		0	2018	50	<60
Carter et al., 2018	SB	CS		0	2018	50	<60
Carter et al., 2018	SB	CS		0	2018	50	<60
Carter et al., 2018	SB	CS		0	2018	50	<60
Carter et al., 2018	SB	All indications	19	50	2018	50	<60
Chandran et al., 2013	ESO	OGIB		0	2013	83	60-80
Chandran et al., 2013	ESO	CD		0	2013	83	60-80
Chandran et al., 2013	ESO	NL		0	2013	83	60-80
Chandran et al., 2013	ESO	CeD		0	2013	83	60-80
Chandran et al., 2013	ESO	CS		0	2013	83	60-80
Chandran et al., 2013	ESO	CS	41	83	2013	83	60-80
Chandran et al., 2013	ESO	CS		0	2013	83	60-80
Chandran et al., 2013	ESO	All indications	41	83	2013	83	60-80
Chauhan et al., 2018	MCCE	OGIB	21	102	2018	112	<60
Chauhan et al., 2018	MCCE	CD		0	2018	112	<60
Chauhan et al., 2018	MCCE	NL		0	2018	112	<60
Chauhan et al., 2018	MCCE	CeD		0	2018	112	<60
Chauhan et al., 2018	MCCE	CS		0	2018	112	<60
Chauhan et al., 2018	MCCE	CS		0	2018	112	<60
Chauhan et al., 2018	MCCE	CS		0	2018	112	<60
Chauhan et al., 2018	MCCE	All indications	102	102	2018	112	<60
Chavalitdhamrong et al., 2012	ESO	OGIB		0	2012	65	<60
Chavalitdhamrong et al., 2012	ESO	CD		0	2012	65	<60
Chavalitdhamrong et al., 2012	ESO	NL		0	2012	65	<60
Chavalitdhamrong et al., 2012	ESO	CeD		0	2012	65	<60
Chavalitdhamrong et al., 2012	ESO	CS		0	2012	65	<60
Chavalitdhamrong et al., 2012	ESO	CS		65	2012	65	<60
Chavalitdhamrong et al., 2012	ESO	CS		0	2012	65	<60
Chavalitdhamrong et al., 2012	ESO	All indications	11	65	2012	65	<60
Cheifetz et al., 2006	SB	OGIB		0	2006	102	<60
Cheifetz et al., 2006	SB	CD		102	2006	102	<60
Cheifetz et al., 2006	SB	NL		0	2006	102	<60
Cheifetz et al., 2006	SB	CeD		0	2006	102	<60
Cheifetz et al., 2006	SB	CS		0	2006	102	<60
Cheifetz et al., 2006	SB	CS		0	2006	102	<60
Cheifetz et al., 2006	SB	CS		0	2006	102	<60
Cheifetz et al., 2006	SB	All indications		102	2006	102	<60
Cheng et al., 2019	MCCE	OGIB		0	2019	31	ND
Cheng et al., 2019	MCCE	CD		0	2019	31	ND
Cheng et al., 2019	MCCE	NL		0	2019	31	ND
Cheng et al., 2019	MCCE	CeD		0	2019	31	ND
Cheng et al., 2019	MCCE	CS		0	2019	31	ND
Cheng et al., 2019	MCCE	CS		0	2019	31	ND
Cheng et al., 2019	MCCE	CS	7	31	2019	31	ND
Cheng et al., 2019	MCCE	All indications	7	31	2019	31	ND
Cheon et al., 2007	SB	OGIB		711	2007	1291	<60
Cheon et al., 2007	SB	CD		60	2007	1291	<60
Cheon et al., 2007	SB	NL		28	2007	1291	<60
Cheon et al., 2007	SB	CeD		0	2007	1291	<60
Cheon et al., 2007	SB	CS		318	2007	1291	<60
Cheon et al., 2007	SB	CS		174	2007	1291	<60
Cheon et al., 2007	SB	CS		0	2007	1291	<60
Cheon et al., 2007	SB	All indications		1291	2007	1291	<60
Chetcuti et al., 2020	SB	OGIB		100	2020	300	<60
Chetcuti et al., 2020	SB	CD		0	2020	300	<60
Chetcuti et al., 2020	SB	NL		0	2020	300	<60
Chetcuti et al., 2020	SB	CeD		78	2020	300	<60
Chetcuti et al., 2020	SB	CS		104	2020	300	<60
Chetcuti et al., 2020	SB	CS		18	2020	300	<60
Chetcuti et al., 2020	SB	CS		0	2020	300	<60
Chetcuti et al., 2020	SB	All indications		300	2020	300	<60
Chiba et al., 2011	SB	OGIB	5	53	2011	53	<60
Chiba et al., 2011	SB	CD		0	2011	53	<60
Chiba et al., 2011	SB	NL		0	2011	53	<60
Chiba et al., 2011	SB	CeD		0	2011	53	<60
Chiba et al., 2011	SB	CS		0	2011	53	<60
Chiba et al., 2011	SB	CS		0	2011	53	<60
Chiba et al., 2011	SB	CS		0	2011	53	<60
Chiba et al., 2011	SB	All indications	53	53	2011	53	<60
Ching et al., 2018	SB	OGIB		7	2018	50	<60
Ching et al., 2018	SB	CD		2	2018	50	<60
Ching et al., 2018	SB	NL		0	2018	50	<60
Ching et al., 2018	SB	CeD		0	2018	50	<60
Ching et al., 2018	SB	CS		16	2018	50	<60
Ching et al., 2018	SB	CS		25	2018	50	<60
Ching et al., 2018	SB	CS		0	2018	50	<60
Ching et al., 2018	SB	All indications		50	2018	50	<60
Ching et al., 2019	MCCE	OGIB	24	49	2019	50	60-80
Ching et al., 2019	MCCE	CD		0	2019	50	60-80
Ching et al., 2019	MCCE	NL		0	2019	50	60-80
Ching et al., 2019	MCCE	CeD		0	2019	50	60-80
Ching et al., 2019	MCCE	CS		0	2019	50	60-80
Ching et al., 2019	MCCE	CS		0	2019	50	60-80
Ching et al., 2019	MCCE	CS		0	2019	50	60-80
Ching et al., 2019	MCCE	All indications	24	49	2019	50	60-80
Ching et al., 2019a	MCCE	OGIB	26	34	2019	34	60-80
Ching et al., 2019a	MCCE	CD		0	2019	34	60-80
Ching et al., 2019a	MCCE	NL		0	2019	34	60-80
Ching et al., 2019a	MCCE	CeD		0	2019	34	60-80
Ching et al., 2019a	MCCE	CS		0	2019	34	60-80
Ching et al., 2019a	MCCE	CS		0	2019	34	60-80
Ching et al., 2019a	MCCE	CS		0	2019	34	60-80
Ching et al., 2019a	MCCE	All indications	26	34	2019	34	60-80
Choi et al., 2013	SB	OGIB	43	105	2013	105	60-80
Choi et al., 2013	SB	CD		0	2013	105	60-80
Choi et al., 2013	SB	NL		0	2013	105	60-80
Choi et al., 2013	SB	CeD		0	2013	105	60-80
Choi et al., 2013	SB	CS		0	2013	105	60-80
Choi et al., 2013	SB	CS		0	2013	105	60-80
Choi et al., 2013	SB	CS		0	2013	105	60-80
Choi et al., 2013	SB	All indications	43	105	2013	105	60-80
Chong et al., 2005	SB	OGIB		0	2005	43	<60
Chong et al., 2005	SB	CD	21	43	2005	43	<60
Chong et al., 2005	SB	NL		0	2005	43	<60
Chong et al., 2005	SB	CeD		0	2005	43	<60
Chong et al., 2005	SB	CS		0	2005	43	<60
Chong et al., 2005	SB	CS		0	2005	43	<60
Chong et al., 2005	SB	CS		0	2005	43	<60
Chong et al., 2005	SB	All indications	21	39	2005	43	<60
Clarke et al., 2008	SB	OGIB		81	2008	146	<60
Clarke et al., 2008	SB	CD		6	2008	146	<60
Clarke et al., 2008	SB	NL		0	2008	146	<60
Clarke et al., 2008	SB	CeD		0	2008	146	<60
Clarke et al., 2008	SB	CS		35	2008	146	<60
Clarke et al., 2008	SB	CS		3	2008	146	<60
Clarke et al., 2008	SB	CS		0	2008	146	<60
Clarke et al., 2008	SB	All indications		125	2008	146	<60
Cobrin et al., 2006	SB	OGIB		443	2006	562	60-80
Cobrin et al., 2006	SB	CD		0	2006	562	60-80
Cobrin et al., 2006	SB	NL		0	2006	562	60-80
Cobrin et al., 2006	SB	CeD		0	2006	562	60-80
Cobrin et al., 2006	SB	CS		0	2006	562	60-80
Cobrin et al., 2006	SB	CS		119	2006	562	60-80
Cobrin et al., 2006	SB	CS		0	2006	562	60-80
Cobrin et al., 2006	SB	All indications		562	2006	562	60-80
Contaldo et al., 2019	SB	OGIB	80	109	2019	109	60-80
Contaldo et al., 2019	SB	CD		0	2019	109	60-80
Contaldo et al., 2019	SB	NL		0	2019	109	60-80
Contaldo et al., 2019	SB	CeD		0	2019	109	60-80
Contaldo et al., 2019	SB	CS		0	2019	109	60-80
Contaldo et al., 2019	SB	CS		0	2019	109	60-80
Contaldo et al., 2019	SB	CS		0	2019	109	60-80
Contaldo et al., 2019	SB	All indications	80	109	2019	109	60-80
Costamagna et al., 2015	CCE	OGIB		31	2015	128	<60
Costamagna et al., 2015	CCE	CD		0	2015	128	<60
Costamagna et al., 2015	CCE	NL	24	10	2015	128	<60
Costamagna et al., 2015	CCE	CeD		0	2015	128	<60
Costamagna et al., 2015	CCE	CS		34	2015	128	<60
Costamagna et al., 2015	CCE	CS		0	2015	128	<60
Costamagna et al., 2015	CCE	CS		28	2015	128	<60
Costamagna et al., 2015	CCE	All indications	24	103	2015	128	<60
Cuyle et al., 2011	SB	OGIB	57	120	2011	120	60-80
Cuyle et al., 2011	SB	CD		0	2011	120	60-80
Cuyle et al., 2011	SB	NL		0	2011	120	60-80
Cuyle et al., 2011	SB	CeD		0	2011	120	60-80
Cuyle et al., 2011	SB	CS		0	2011	120	60-80
Cuyle et al., 2011	SB	CS		0	2011	120	60-80
Cuyle et al., 2011	SB	CS		0	2011	120	60-80
Cuyle et al., 2011	SB	All indications	57	120	2011	120	60-80
D’Haens et al., 2015	CCE	OGIB		0	2015	40	<60
D’Haens et al., 2015	CCE	CD	35	40	2015	40	<60
D’Haens et al., 2015	CCE	NL		0	2015	40	<60
D’Haens et al., 2015	CCE	CeD		0	2015	40	<60
D’Haens et al., 2015	CCE	CS		0	2015	40	<60
D’Haens et al., 2015	CCE	CS		0	2015	40	<60
D’Haens et al., 2015	CCE	CS		0	2015	40	<60
D’Haens et al., 2015	CCE	All indications	35	40	2015	40	<60
D’Halluin et al., 2005	SB	OGIB	73	156		191	<60
D’Halluin et al., 2005	SB	CD		0		191	<60
D’Halluin et al., 2005	SB	NL		0		191	<60
D’Halluin et al., 2005	SB	CeD		0		191	<60
D’Halluin et al., 2005	SB	CS		0		191	<60
D’Halluin et al., 2005	SB	CS		0		191	<60
D’Halluin et al., 2005	SB	CS		0		191	<60
D’Halluin et al., 2005	SB	All indications	73	156		191	<60
De Bona et al., 2006	SB	OGIB		0	2006	38	<60
De Bona et al., 2006	SB	CD	15	38	2006	38	<60
De Bona et al., 2006	SB	NL		0	2006	38	<60
De Bona et al., 2006	SB	CeD		0	2006	38	<60
De Bona et al., 2006	SB	CS		0	2006	38	<60
De Bona et al., 2006	SB	CS		0	2006	38	<60
De Bona et al., 2006	SB	CS		0	2006	38	<60
De Bona et al., 2006	SB	All indications	15	38	2006	38	<60
Deding et al., 2020	CCE	OGIB		0	2020	97	ND
Deding et al., 2020	CCE	CD		0	2020	97	ND
Deding et al., 2020	CCE	NL		0	2020	97	ND
Deding et al., 2020	CCE	CeD		0	2020	97	ND
Deding et al., 2020	CCE	CS		0	2020	97	ND
Deding et al., 2020	CCE	CS	40	97	2020	97	ND
Deding et al., 2020	CCE	CS		0	2020	97	ND
Deding et al., 2020	CCE	All indications	40	97	2020	97	ND
DeLeusse et al., 2005	SB	OGIB	29	64	2005	64	<60
DeLeusse et al., 2005	SB	CD		0	2005	64	<60
DeLeusse et al., 2005	SB	NL		0	2005	64	<60
DeLeusse et al., 2005	SB	CeD		0	2005	64	<60
DeLeusse et al., 2005	SB	CS		0	2005	64	<60
DeLeusse et al., 2005	SB	CS		0	2005	64	<60
DeLeusse et al., 2005	SB	CS		0	2005	64	<60
DeLeusse et al., 2005	SB	All indications	29	64	2005	64	<60
Demir et al., 2014	SB	OGIB		0	2014	41	<60
Demir et al., 2014	SB	CD		0	2014	41	<60
Demir et al., 2014	SB	NL		0	2014	41	<60
Demir et al., 2014	SB	CeD		0	2014	41	<60
Demir et al., 2014	SB	CS		0	2014	41	<60
Demir et al., 2014	SB	CS		41	2014	41	<60
Demir et al., 2014	SB	CS		0	2014	41	<60
Demir et al., 2014	SB	All indications		41	2014	41	<60
Denzer et al., 2015	MCCE	OGIB		0	2015	215	<60
Denzer et al., 2015	MCCE	CD		0	2015	215	<60
Denzer et al., 2015	MCCE	NL		0	2015	215	<60
Denzer et al., 2015	MCCE	CeD		0	2015	215	<60
Denzer et al., 2015	MCCE	CS		0	2015	215	<60
Denzer et al., 2015	MCCE	CS	186	189	2015	215	<60
Denzer et al., 2015	MCCE	CS		0	2015	215	<60
Denzer et al., 2015	MCCE	All indications	186	189	2015	215	<60
Di Biase, et al., 2010	ESO	OGIB		0	2010	93	<60
Di Biase, et al., 2010	ESO	CD		0	2010	93	<60
Di Biase, et al., 2010	ESO	NL		0	2010	93	<60
Di Biase, et al., 2010	ESO	CeD		0	2010	93	<60
Di Biase, et al., 2010	ESO	CS		0	2010	93	<60
Di Biase, et al., 2010	ESO	CS	15	88	2010	93	<60
Di Biase, et al., 2010	ESO	CS		0	2010	93	<60
Di Biase, et al., 2010	ESO	All indications	15	88	2010	93	<60
Dolak et al., 2012	SB	OGIB	17	31	2012	59	60-80
Dolak et al., 2012	SB	CD		0	2012	59	60-80
Dolak et al., 2012	SB	NL		0	2012	59	60-80
Dolak et al., 2012	SB	CeD		0	2012	59	60-80
Dolak et al., 2012	SB	CS		0	2012	59	60-80
Dolak et al., 2012	SB	CS	12	28	2012	59	60-80
Dolak et al., 2012	SB	CS		0	2012	59	60-80
Dolak et al., 2012	SB	All indications	35	59	2012	59	60-80
Du et al., 2015	SB	OGIB		0	2015	204	<60
Du et al., 2015	SB	CD		204	2015	204	<60
Du et al., 2015	SB	NL		0	2015	204	<60
Du et al., 2015	SB	CeD		0	2015	204	<60
Du et al., 2015	SB	CS		0	2015	204	<60
Du et al., 2015	SB	CS		0	2015	204	<60
Du et al., 2015	SB	CS		0	2015	204	<60
Du et al., 2015	SB	All indications		204	2015	204	<60
Du et al., 2015	SB	OGIB		0	2015	204	<60
Du et al., 2015	SB	CD		204	2015	204	<60
Du et al., 2015	SB	NL		0	2015	204	<60
Du et al., 2015	SB	CeD		0	2015	204	<60
Du et al., 2015	SB	CS		0	2015	204	<60
Du et al., 2015	SB	CS		0	2015	204	<60
Du et al., 2015	SB	CS		0	2015	204	<60
Du et al., 2015	SB	All indications		204	2015	204	<60
Dussault et al., 2013	PC	OGIB		0	2013	77	<60
Dussault et al., 2013	PC	CD	27	77	2013	77	<60
Dussault et al., 2013	PC	NL		0	2013	77	<60
Dussault et al., 2013	PC	CeD		0	2013	77	<60
Dussault et al., 2013	PC	CS		0	2013	77	<60
Dussault et al., 2013	PC	CS		0	2013	77	<60
Dussault et al., 2013	PC	CS		0	2013	77	<60
Dussault et al., 2013	PC	All indications	27	77	2013	77	<60
Efthymiou et al., 2009	SB	OGIB		0	2009	69	ND
Efthymiou et al., 2009	SB	CD	20	29	2009	69	ND
Efthymiou et al., 2009	SB	NL		0	2009	69	ND
Efthymiou et al., 2009	SB	CeD		0	2009	69	ND
Efthymiou et al., 2009	SB	CS		0	2009	69	ND
Efthymiou et al., 2009	SB	CS	16	26	2009	69	ND
Efthymiou et al., 2009	SB	CS		0	2009	69	ND
Efthymiou et al., 2009	SB	All indications	36	55	2009	69	ND
Eliakim et al. 2006	CCE	OGIB		0	2006	91	<60
Eliakim et al. 2006	CCE	CD		0	2006	91	<60
Eliakim et al. 2006	CCE	NL		0	2006	91	<60
Eliakim et al. 2006	CCE	CeD		0	2006	91	<60
Eliakim et al. 2006	CCE	CS		0	2006	91	<60
Eliakim et al. 2006	CCE	CS	62	84	2006	91	<60
Eliakim et al. 2006	CCE	CS		0	2006	91	<60
Eliakim et al. 2006	CCE	All indications	62	84	2006	91	<60
Eliakim et al., 2009	CCE	OGIB		0	2009	104	<60
Eliakim et al., 2009	CCE	CD		0	2009	104	<60
Eliakim et al., 2009	CCE	NL		0	2009	104	<60
Eliakim et al., 2009	CCE	CeD		0	2009	104	<60
Eliakim et al., 2009	CCE	CS		0	2009	104	<60
Eliakim et al., 2009	CCE	CS	85	98	2009	104	<60
Eliakim et al., 2009	CCE	CS		0	2009	104	<60
Eliakim et al., 2009	CCE	All indications	85	98	2009	104	<60
Eliakim et al., 2018	PCC	OGIB		0	2018	41	<60
Eliakim et al., 2018	PCC	CD	29	29	2018	41	<60
Eliakim et al., 2018	PCC	NL		0	2018	41	<60
Eliakim et al., 2018	PCC	CeD		0	2018	41	<60
Eliakim et al., 2018	PCC	CS		0	2018	41	<60
Eliakim et al., 2018	PCC	CS	12	12	2018	41	<60
Eliakim et al., 2018	PCC	CS		0	2018	41	<60
Eliakim et al., 2018	PCC	All indications	41	41	2018	41	<60
Endo et al., 2008	SB	OGIB		50	2008	87	<60
Endo et al., 2008	SB	CD	2	2	2008	87	<60
Endo et al., 2008	SB	NL		0	2008	87	<60
Endo et al., 2008	SB	CeD		0	2008	87	<60
Endo et al., 2008	SB	CS		0	2008	87	<60
Endo et al., 2008	SB	CS		7	2008	87	<60
Endo et al., 2008	SB	CS		0	2008	87	<60
Endo et al., 2008	SB	All indications	2	59	2008	87	<60
Endo et al., 2017	SB	OGIB		0	2017	264	60-80
Endo et al., 2017	SB	CD		0	2017	264	60-80
Endo et al., 2017	SB	NL		0	2017	264	60-80
Endo et al., 2017	SB	CeD		0	2017	264	60-80
Endo et al., 2017	SB	CS		0	2017	264	60-80
Endo et al., 2017	SB	CS	142	157	2017	264	60-80
Endo et al., 2017	SB	CS		0	2017	264	60-80
Endo et al., 2017	SB	All indications	142	157	2017	264	60-80
Ersoy et al., 2006	SB	OGIB	17	23	2006	39	<60
Ersoy et al., 2006	SB	CD	6	6	2006	39	<60
Ersoy et al., 2006	SB	NL		1	2006	39	<60
Ersoy et al., 2006	SB	CeD		0	2006	39	<60
Ersoy et al., 2006	SB	CS		0	2006	39	<60
Ersoy et al., 2006	SB	CS	4	9	2006	39	<60
Ersoy et al., 2006	SB	CS		0	2006	39	<60
Ersoy et al., 2006	SB	All indications	27	39	2006	39	<60
Ersoy et al., 2008	SB	OGIB	44	46	2008	66	<60
Ersoy et al., 2008	SB	CD		0	2008	66	<60
Ersoy et al., 2008	SB	NL		0	2008	66	<60
Ersoy et al., 2008	SB	CeD		0	2008	66	<60
Ersoy et al., 2008	SB	CS		0	2008	66	<60
Ersoy et al., 2008	SB	CS	20	20	2008	66	<60
Ersoy et al., 2008	SB	CS		0	2008	66	<60
Ersoy et al., 2008	SB	All indications	64	66	2008	66	<60
Esaki et al., 2014	SB	OGIB		0	2014	174	ND
Esaki et al., 2014	SB	CD	83	174	2014	174	ND
Esaki et al., 2014	SB	NL		0	2014	174	ND
Esaki et al., 2014	SB	CeD		0	2014	174	ND
Esaki et al., 2014	SB	CS		0	2014	174	ND
Esaki et al., 2014	SB	CS		0	2014	174	ND
Esaki et al., 2014	SB	CS		0	2014	174	ND
Esaki et al., 2014	SB	All indications	83	174	2014	174	ND
Estévez et al., 2006	SB	OGIB	68	100		100	60-80
Estévez et al., 2006	SB	CD		0		100	60-80
Estévez et al., 2006	SB	NL		0		100	60-80
Estévez et al., 2006	SB	CeD		0		100	60-80
Estévez et al., 2006	SB	CS		0		100	60-80
Estévez et al., 2006	SB	CS		0		100	60-80
Estévez et al., 2006	SB	CS		0		100	60-80
Estévez et al., 2006	SB	All indications	68	100		100	60-80
Farnbacher et al., 2014	CCE	OGIB		5	2014	70	<60
Farnbacher et al., 2014	CCE	CD		0	2014	70	<60
Farnbacher et al., 2014	CCE	NL		0	2014	70	<60
Farnbacher et al., 2014	CCE	CeD		0	2014	70	<60
Farnbacher et al., 2014	CCE	CS		0	2014	70	<60
Farnbacher et al., 2014	CCE	CS		59	2014	70	<60
Farnbacher et al., 2014	CCE	CS		1	2014	70	<60
Farnbacher et al., 2014	CCE	All indications	64	65	2014	70	<60
Fernandez-Urien et al., 2010	SB	OGIB		90	2010	90	<60
Fernandez-Urien et al., 2010	SB	CD		0	2010	90	<60
Fernandez-Urien et al., 2010	SB	NL		0	2010	90	<60
Fernandez-Urien et al., 2010	SB	CeD		0	2010	90	<60
Fernandez-Urien et al., 2010	SB	CS		0	2010	90	<60
Fernandez-Urien et al., 2010	SB	CS		0	2010	90	<60
Fernandez-Urien et al., 2010	SB	CS		0	2010	90	<60
Fernandez-Urien et al., 2010	SB	All indications		90	2010	90	<60
Fernandez-Urien et al., 2015	Combi	OGIB		3531	2015	5428	<60
Fernandez-Urien et al., 2015	Combi	CD		1232	2015	5428	<60
Fernandez-Urien et al., 2015	Combi	NL		0	2015	5428	<60
Fernandez-Urien et al., 2015	Combi	CeD		0	2015	5428	<60
Fernandez-Urien et al., 2015	Combi	CS		0	2015	5428	<60
Fernandez-Urien et al., 2015	Combi	CS		665	2015	5428	<60
Fernandez-Urien et al., 2015	Combi	CS		0	2015	5428	<60
Fernandez-Urien et al., 2015	Combi	All indications		5428	2015	5428	<60
Figueiredo et al., 2010	SB	OGIB		0	2010	95	<60
Figueiredo et al., 2010	SB	CD	37	78	2010	95	<60
Figueiredo et al., 2010	SB	NL		0	2010	95	<60
Figueiredo et al., 2010	SB	CeD		0	2010	95	<60
Figueiredo et al., 2010	SB	CS		0	2010	95	<60
Figueiredo et al., 2010	SB	CS		0	2010	95	<60
Figueiredo et al., 2010	SB	CS		0	2010	95	<60
Figueiredo et al., 2010	SB	All indications	37	78	2010	95	<60
Fireman et al., 2004	SB	OGIB	45	78	2004	160	<60
Fireman et al., 2004	SB	CD	11	21	2004	160	<60
Fireman et al., 2004	SB	NL		0	2004	160	<60
Fireman et al., 2004	SB	CeD		0	2004	160	<60
Fireman et al., 2004	SB	CS		0	2004	160	<60
Fireman et al., 2004	SB	CS	9	61	2004	160	<60
Fireman et al., 2004	SB	CS		0	2004	160	<60
Fireman et al., 2004	SB	All indications	65	160	2004	160	<60
Flamant et al., 2013	SB	OGIB		0	2013	108	<60
Flamant et al., 2013	SB	CD	90	108	2013	108	<60
Flamant et al., 2013	SB	NL		0	2013	108	<60
Flamant et al., 2013	SB	CeD		0	2013	108	<60
Flamant et al., 2013	SB	CS		0	2013	108	<60
Flamant et al., 2013	SB	CS		0	2013	108	<60
Flamant et al., 2013	SB	CS		0	2013	108	<60
Flamant et al., 2013	SB	All indications	90	108	2013	108	<60
Flemming et al., 2018	SB	OGIB	71	92	2018	202	<60
Flemming et al., 2018	SB	CD	12	13	2018	202	<60
Flemming et al., 2018	SB	NL		0	2018	202	<60
Flemming et al., 2018	SB	CeD		0	2018	202	<60
Flemming et al., 2018	SB	CS	26	62	2018	202	<60
Flemming et al., 2018	SB	CS	8	35	2018	202	<60
Flemming et al., 2018	SB	CS		0	2018	202	<60
Flemming et al., 2018	SB	All indications	117	202	2018	202	<60
Frenette et al., 2008	ESO	OGIB		0	2008	50	<60
Frenette et al., 2008	ESO	CD		0	2008	50	<60
Frenette et al., 2008	ESO	NL		0	2008	50	<60
Frenette et al., 2008	ESO	CeD		0	2008	50	<60
Frenette et al., 2008	ESO	CS		0	2008	50	<60
Frenette et al., 2008	ESO	CS	33	50	2008	50	<60
Frenette et al., 2008	ESO	CS		0	2008	50	<60
Frenette et al., 2008	ESO	All indications	33	50	2008	50	<60
Friedrich et al., 2013	SB	OGIB		0	2013	33	<60
Friedrich et al., 2013	SB	CD		12	2013	33	<60
Friedrich et al., 2013	SB	NL		1	2013	33	<60
Friedrich et al., 2013	SB	CeD		1	2013	33	<60
Friedrich et al., 2013	SB	CS		8	2013	33	<60
Friedrich et al., 2013	SB	CS		9	2013	33	<60
Friedrich et al., 2013	SB	CS		0	2013	33	<60
Friedrich et al., 2013	SB	All indications	22	31	2013	33	<60
Fry et al., 2006	SB	OGIB		0	2006	64	<60
Fry et al., 2006	SB	CD		0	2006	64	<60
Fry et al., 2006	SB	NL		0	2006	64	<60
Fry et al., 2006	SB	CeD		0	2006	64	<60
Fry et al., 2006	SB	CS	25	64	2006	64	<60
Fry et al., 2006	SB	CS		0	2006	64	<60
Fry et al., 2006	SB	CS		0	2006	64	<60
Fry et al., 2006	SB	All indications	25	64	2006	64	<60
Fukumoto et al., 2009	SB	OGIB		42	2009	76	<60
Fukumoto et al., 2009	SB	CD		0	2009	76	<60
Fukumoto et al., 2009	SB	NL		0	2009	76	<60
Fukumoto et al., 2009	SB	CeD		0	2009	76	<60
Fukumoto et al., 2009	SB	CS		0	2009	76	<60
Fukumoto et al., 2009	SB	CS		33	2009	76	<60
Fukumoto et al., 2009	SB	CS		0	2009	76	<60
Fukumoto et al., 2009	SB	All indications	42	75	2009	76	<60
Galmiche et al., 2008	ESO	OGIB		0	2008	89	<60
Galmiche et al., 2008	ESO	CD		0	2008	89	<60
Galmiche et al., 2008	ESO	NL		0	2008	89	<60
Galmiche et al., 2008	ESO	CeD		0	2008	89	<60
Galmiche et al., 2008	ESO	CS		0	2008	89	<60
Galmiche et al., 2008	ESO	CS	59	77	2008	89	<60
Galmiche et al., 2008	ESO	CS		0	2008	89	<60
Galmiche et al., 2008	ESO	All indications	59	77	2008	89	<60
Gan et al., 2015	SB	OGIB	8	17	2015	80	<60
Gan et al., 2015	SB	CD		9	2015	80	<60
Gan et al., 2015	SB	NL		0	2015	80	<60
Gan et al., 2015	SB	CeD		0	2015	80	<60
Gan et al., 2015	SB	CS		0	2015	80	<60
Gan et al., 2015	SB	CS	46	54	2015	80	<60
Gan et al., 2015	SB	CS		0	2015	80	<60
Gan et al., 2015	SB	All indications	54	80	2015	80	<60
Gan et al., 2019	SB	OGIB	21	33	2019	112	<60
Gan et al., 2019	SB	CD		14	2019	112	<60
Gan et al., 2019	SB	NL		0	2019	112	<60
Gan et al., 2019	SB	CeD		0	2019	112	<60
Gan et al., 2019	SB	CS		0	2019	112	<60
Gan et al., 2019	SB	CS	56	65	2019	112	<60
Gan et al., 2019	SB	CS		0	2019	112	<60
Gan et al., 2019	SB	All indications	77	112	2019	112	<60
Gao et al., 2010	SB	OGIB	42	339	2010	534	<60
Gao et al., 2010	SB	CD			2010	534	<60
Gao et al., 2010	SB	NL		0	2010	534	<60
Gao et al., 2010	SB	CeD		0	2010	534	<60
Gao et al., 2010	SB	CS	18	140	2010	534	<60
Gao et al., 2010	SB	CS	6	55	2010	534	<60
Gao et al., 2010	SB	CS		0	2010	534	<60
Gao et al., 2010	SB	All indications	82	534	2010	534	<60
Gay et al., 2006	SB	OGIB		87	2006	160	<60
Gay et al., 2006	SB	CD		13	2006	160	<60
Gay et al., 2006	SB	NL		17	2006	160	<60
Gay et al., 2006	SB	CeD		12	2006	160	<60
Gay et al., 2006	SB	CS		0	2006	160	<60
Gay et al., 2006	SB	CS		31	2006	160	<60
Gay et al., 2006	SB	CS		0	2006	160	<60
Gay et al., 2006	SB	All indications	120	160	2006	160	<60
Gay et al., 2010	SB	OGIB		0	2010	128	<60
Gay et al., 2010	SB	CD		0	2010	128	<60
Gay et al., 2010	SB	NL		0	2010	128	<60
Gay et al., 2010	SB	CeD		0	2010	128	<60
Gay et al., 2010	SB	CS		0	2010	128	<60
Gay et al., 2010	SB	CS	71	126	2010	128	<60
Gay et al., 2010	SB	CS		0	2010	128	<60
Gay et al., 2010	SB	All indications	71	126	2010	128	<60
Gheorge, 2017	SB	OGIB		0	2017	70	<60
Gheorge, 2017	SB	CD		0	2017	70	<60
Gheorge, 2017	SB	NL		0	2017	70	<60
Gheorge, 2017	SB	CeD		0	2017	70	<60
Gheorge, 2017	SB	CS		0	2017	70	<60
Gheorge, 2017	SB	CS	59	64	2017	70	<60
Gheorge, 2017	SB	CS		0	2017	70	<60
Gheorge, 2017	SB	All indications	59	64	2017	70	<60
Gilani et al., 2007	SB	OGIB		0	2007	40	ND
Gilani et al., 2007	SB	CD		0	2007	40	ND
Gilani et al., 2007	SB	NL		0	2007	40	ND
Gilani et al., 2007	SB	CeD		0	2007	40	ND
Gilani et al., 2007	SB	CS		0	2007	40	ND
Gilani et al., 2007	SB	CS	26	40	2007	40	ND
Gilani et al., 2007	SB	CS		0	2007	40	ND
Gilani et al., 2007	SB	All indications	26	40	2007	40	ND
Girelli et al., 2017	SB	OGIB	760	1433	2017	1433	60-80
Girelli et al., 2017	SB	CD		0	2017	1433	60-80
Girelli et al., 2017	SB	NL		0	2017	1433	60-80
Girelli et al., 2017	SB	CeD		0	2017	1433	60-80
Girelli et al., 2017	SB	CS		0	2017	1433	60-80
Girelli et al., 2017	SB	CS		0	2017	1433	60-80
Girelli et al., 2017	SB	CS		0	2017	1433	60-80
Girelli et al., 2017	SB	All indications	760	1433	2017	1433	60-80
Goenka et al., 2011	SB	OGIB	284	385	2011	385	ND
Goenka et al., 2011	SB	CD		0	2011	385	ND
Goenka et al., 2011	SB	NL		0	2011	385	ND
Goenka et al., 2011	SB	CeD		0	2011	385	ND
Goenka et al., 2011	SB	CS		0	2011	385	ND
Goenka et al., 2011	SB	CS		0	2011	385	ND
Goenka et al., 2011	SB	CS		0	2011	385	ND
Goenka et al., 2011	SB	All indications	284	385	2011	385	ND
Gölder et al., 2006	SB	OGIB	5	14	2006	36	<60
Gölder et al., 2006	SB	CD	13	18	2006	36	<60
Gölder et al., 2006	SB	NL		0	2006	36	<60
Gölder et al., 2006	SB	CeD		0	2006	36	<60
Gölder et al., 2006	SB	CS		0	2006	36	<60
Gölder et al., 2006	SB	CS		4	2006	36	<60
Gölder et al., 2006	SB	CS		0	2006	36	<60
Gölder et al., 2006	SB	All indications	18	36	2006	36	<60
Gomes et al., 2020	SB	OGIB	81	89	2020	89	60-80
Gomes et al., 2020	SB	CD		0	2020	89	60-80
Gomes et al., 2020	SB	NL		0	2020	89	60-80
Gomes et al., 2020	SB	CeD		0	2020	89	60-80
Gomes et al., 2020	SB	CS		0	2020	89	60-80
Gomes et al., 2020	SB	CS		0	2020	89	60-80
Gomes et al., 2020	SB	CS		0	2020	89	60-80
Gomes et al., 2020	SB	All indications	81	89	2020	89	60-80
Gómez et al., 2013	SB	OGIB	469	541	2013	780	ND
Gómez et al., 2013	SB	CD	66	59	2013	780	ND
Gómez et al., 2013	SB	NL		0	2013	780	ND
Gómez et al., 2013	SB	CeD		0	2013	780	ND
Gómez et al., 2013	SB	CS		0	2013	780	ND
Gómez et al., 2013	SB	CS	21	180	2013	780	ND
Gómez et al., 2013	SB	CS		0	2013	780	ND
Gómez et al., 2013	SB	All indications	556	780	2013	780	ND
González-Suárez et al., 2020	CCE	OGIB		0	2020	145	60-80
González-Suárez et al., 2020	CCE	CD		0	2020	145	60-80
González-Suárez et al., 2020	CCE	NL	112	145	2020	145	60-80
González-Suárez et al., 2020	CCE	CeD		0	2020	145	60-80
González-Suárez et al., 2020	CCE	CS		0	2020	145	60-80
González-Suárez et al., 2020	CCE	CS		0	2020	145	60-80
González-Suárez et al., 2020	CCE	CS		0	2020	145	60-80
González-Suárez et al., 2020	CCE	All indications	112	145	2020	145	60-80
Gralnek et al., 2013	ESO	OGIB	15	41	2013	49	<60
Gralnek et al., 2013	ESO	CD		0	2013	49	<60
Gralnek et al., 2013	ESO	NL		0	2013	49	<60
Gralnek et al., 2013	ESO	CeD		0	2013	49	<60
Gralnek et al., 2013	ESO	CS		0	2013	49	<60
Gralnek et al., 2013	ESO	CS		0	2013	49	<60
Gralnek et al., 2013	ESO	CS		0	2013	49	<60
Gralnek et al., 2013	ESO	All indications	15	41	2013	49	<60
Greener et al., 2016	Combi	OGIB		0	2016	81	<60
Greener et al., 2016	Combi	CD	29	56	2016	81	<60
Greener et al., 2016	Combi	NL		0	2016	81	<60
Greener et al., 2016	Combi	CeD		0	2016	81	<60
Greener et al., 2016	Combi	CS		0	2016	81	<60
Greener et al., 2016	Combi	CS		0	2016	81	<60
Greener et al., 2016	Combi	CS		0	2016	81	<60
Greener et al., 2016	Combi	All indications	29	56	2016	81	<60
Groth et al., 2012	CCE	OGIB		0	2012	90	ND
Groth et al., 2012	CCE	CD		0	2012	90	ND
Groth et al., 2012	CCE	NL		0	2012	90	ND
Groth et al., 2012	CCE	CeD		0	2012	90	ND
Groth et al., 2012	CCE	CS		0	2012	90	ND
Groth et al., 2012	CCE	CS	14	90	2012	90	ND
Groth et al., 2012	CCE	CS		0	2012	90	ND
Groth et al., 2012	CCE	All indications	14	90	2012	90	ND
Gu et al., 2017	CCE	OGIB		0	2017	57	ND
Gu et al., 2017	CCE	CD		0	2017	57	ND
Gu et al., 2017	CCE	NL		0	2017	57	ND
Gu et al., 2017	CCE	CeD		0	2017	57	ND
Gu et al., 2017	CCE	CS		0	2017	57	ND
Gu et al., 2017	CCE	CS	6	57	2017	57	ND
Gu et al., 2017	CCE	CS		0	2017	57	ND
Gu et al., 2017	CCE	All indications	6	57	2017	57	ND
Haanstra et al., 2017	SB	OGIB		0	2017	200	<60
Haanstra et al., 2017	SB	CD		0	2017	200	<60
Haanstra et al., 2017	SB	NL	50	155	2017	200	<60
Haanstra et al., 2017	SB	CeD		0	2017	200	<60
Haanstra et al., 2017	SB	CS		0	2017	200	<60
Haanstra et al., 2017	SB	CS		0	2017	200	<60
Haanstra et al., 2017	SB	CS		0	2017	200	<60
Haanstra et al., 2017	SB	All indications	50	155	2017	200	<60
Hadithi et al., 2006	SB	OGIB	29	35	2006	35	60-80
Hadithi et al., 2006	SB	CD		0	2006	35	60-80
Hadithi et al., 2006	SB	NL		0	2006	35	60-80
Hadithi et al., 2006	SB	CeD		0	2006	35	60-80
Hadithi et al., 2006	SB	CS		0	2006	35	60-80
Hadithi et al., 2006	SB	CS		0	2006	35	60-80
Hadithi et al., 2006	SB	CS		0	2006	35	60-80
Hadithi et al., 2006	SB	All indications	29	35	2006	35	60-80
Hakimian et al., 2018	SB	OGIB	43	48	2018	48	60-80
Hakimian et al., 2018	SB	CD		0	2018	48	60-80
Hakimian et al., 2018	SB	NL		0	2018	48	60-80
Hakimian et al., 2018	SB	CeD		0	2018	48	60-80
Hakimian et al., 2018	SB	CS		0	2018	48	60-80
Hakimian et al., 2018	SB	CS		0	2018	48	60-80
Hakimian et al., 2018	SB	CS		0	2018	48	60-80
Hakimian et al., 2018	SB	All indications	43	48	2018	48	60-80
Hale et al., 2016	MCCE	OGIB		25	2016	122	<60
Hale et al., 2016	MCCE	CD		19	2016	122	<60
Hale et al., 2016	MCCE	NL		0	2016	122	<60
Hale et al., 2016	MCCE	CeD		16	2016	122	<60
Hale et al., 2016	MCCE	CS		0	2016	122	<60
Hale et al., 2016	MCCE	CS		60	2016	122	<60
Hale et al., 2016	MCCE	CS		0	2016	122	<60
Hale et al., 2016	MCCE	All indications		120	2016	122	<60
Halling et al., 2014	SB	OGIB		0	2014	40	<60
Halling et al., 2014	SB	CD	34	40	2014	40	<60
Halling et al., 2014	SB	NL		0	2014	40	<60
Halling et al., 2014	SB	CeD		0	2014	40	<60
Halling et al., 2014	SB	CS		0	2014	40	<60
Halling et al., 2014	SB	CS		0	2014	40	<60
Halling et al., 2014	SB	CS		0	2014	40	<60
Halling et al., 2014	SB	All indications	34	40	2014	40	<60
Han et al., 2018	SB	OGIB		0	2018	83	<60
Han et al., 2018	SB	CD	54	83	2018	83	<60
Han et al., 2018	SB	NL		0	2018	83	<60
Han et al., 2018	SB	CeD		0	2018	83	<60
Han et al., 2018	SB	CS		0	2018	83	<60
Han et al., 2018	SB	CS		0	2018	83	<60
Han et al., 2018	SB	CS		0	2018	83	<60
Han et al., 2018	SB	All indications	54	83	2018	83	<60
Hansel et al., 2020	SB	OGIB		32	2020	50	<60
Hansel et al., 2020	SB	CD		0	2020	50	<60
Hansel et al., 2020	SB	NL		0	2020	50	<60
Hansel et al., 2020	SB	CeD		6	2020	50	<60
Hansel et al., 2020	SB	CS		0	2020	50	<60
Hansel et al., 2020	SB	CS		12	2020	50	<60
Hansel et al., 2020	SB	CS		0	2020	50	<60
Hansel et al., 2020	SB	All indications	16	50	2020	50	<60
Hartmann et al., 2005	SB	OGIB	30	47	2005	47	60-80
Hartmann et al., 2005	SB	CD		0	2005	47	60-80
Hartmann et al., 2005	SB	NL		0	2005	47	60-80
Hartmann et al., 2005	SB	CeD		0	2005	47	60-80
Hartmann et al., 2005	SB	CS		0	2005	47	60-80
Hartmann et al., 2005	SB	CS		0	2005	47	60-80
Hartmann et al., 2005	SB	CS		0	2005	47	60-80
Hartmann et al., 2005	SB	All indications	47	47	2005	47	60-80
Hartmann et al., 2007	SB	OGIB	30	40	2007	55	60-80
Hartmann et al., 2007	SB	CD		0	2007	55	60-80
Hartmann et al., 2007	SB	NL		0	2007	55	60-80
Hartmann et al., 2007	SB	CeD		0	2007	55	60-80
Hartmann et al., 2007	SB	CS		0	2007	55	60-80
Hartmann et al., 2007	SB	CS		0	2007	55	60-80
Hartmann et al., 2007	SB	CS		0	2007	55	60-80
Hartmann et al., 2007	SB	All indications	40	40	2007	55	60-80
Hartmann et al., 2012	CCE	OGIB		3	2012	50	<60
Hartmann et al., 2012	CCE	CD		0	2012	50	<60
Hartmann et al., 2012	CCE	NL		0	2012	50	<60
Hartmann et al., 2012	CCE	CeD		0	2012	50	<60
Hartmann et al., 2012	CCE	CS		46	2012	50	<60
Hartmann et al., 2012	CCE	CS		0	2012	50	<60
Hartmann et al., 2012	CCE	CS		0	2012	50	<60
Hartmann et al., 2012	CCE	All indications	18	49	2012	50	<60
Herrerias et al., 2008	PC	OGIB		9	2008	106	<60
Herrerias et al., 2008	PC	CD		57	2008	106	<60
Herrerias et al., 2008	PC	NL		0	2008	106	<60
Herrerias et al., 2008	PC	CeD		0	2008	106	<60
Herrerias et al., 2008	PC	CS		49	2008	106	<60
Herrerias et al., 2008	PC	CS		0	2008	106	<60
Herrerias et al., 2008	PC	CS		0	2008	106	<60
Herrerias et al., 2008	PC	All indications	24	59	2008	106	<60
Herrerías-Gutiérrez et al., 2011	CCE	OGIB	15	18	2011	144	<60
Herrerías-Gutiérrez et al., 2011	CCE	CD		0	2011	144	<60
Herrerías-Gutiérrez et al., 2011	CCE	NL		0	2011	144	<60
Herrerías-Gutiérrez et al., 2011	CCE	CeD		0	2011	144	<60
Herrerías-Gutiérrez et al., 2011	CCE	CS		7	2011	144	<60
Herrerías-Gutiérrez et al., 2011	CCE	CS	71	31	2011	144	<60
Herrerías-Gutiérrez et al., 2011	CCE	CS	34	88	2011	144	<60
Herrerías-Gutiérrez et al., 2011	CCE	All indications	172	144	2011	144	<60
Hoedemaker et al., 2014	SB	OGIB	308	479	2014	674	<60
Hoedemaker et al., 2014	SB	CD		116	2014	674	<60
Hoedemaker et al., 2014	SB	NL		0	2014	674	<60
Hoedemaker et al., 2014	SB	CeD		0	2014	674	<60
Hoedemaker et al., 2014	SB	CS		0	2014	674	<60
Hoedemaker et al., 2014	SB	CS		0	2014	674	<60
Hoedemaker et al., 2014	SB	CS		0	2014	674	<60
Hoedemaker et al., 2014	SB	All indications	680	595	2014	674	<60
Holleran et al., 2014	CCE	OGIB		62	2014	62	60-80
Holleran et al., 2014	CCE	CD		0	2014	62	60-80
Holleran et al., 2014	CCE	NL		0	2014	62	60-80
Holleran et al., 2014	CCE	CeD		0	2014	62	60-80
Holleran et al., 2014	CCE	CS		0	2014	62	60-80
Holleran et al., 2014	CCE	CS		0	2014	62	60-80
Holleran et al., 2014	CCE	CS		0	2014	62	60-80
Holleran et al., 2014	CCE	All indications	43	62	2014	62	60-80
Honda et al., 2012	SB	OGIB		50	2012	159	<60
Honda et al., 2012	SB	CD		0	2012	159	<60
Honda et al., 2012	SB	NL		0	2012	159	<60
Honda et al., 2012	SB	CeD		0	2012	159	<60
Honda et al., 2012	SB	CS		22	2012	159	<60
Honda et al., 2012	SB	CS	52	68	2012	159	<60
Honda et al., 2012	SB	CS		19	2012	159	<60
Honda et al., 2012	SB	All indications	159	159	2012	159	<60
Höög et al., 2012	SB	OGIB		1034	2012	2300	<60
Höög et al., 2012	SB	CD		742	2012	2300	<60
Höög et al., 2012	SB	NL		118	2012	2300	<60
Höög et al., 2012	SB	CeD		0	2012	2300	<60
Höög et al., 2012	SB	CS		0	2012	2300	<60
Höög et al., 2012	SB	CS		78	2012	2300	<60
Höög et al., 2012	SB	CS		0	2012	2300	<60
Höög et al., 2012	SB	All indications		1972	2012	2300	<60
Hosoe et al., 2013	CCE	OGIB		0	2013	40	<60
Hosoe et al., 2013	CCE	CD		0	2013	40	<60
Hosoe et al., 2013	CCE	NL		0	2013	40	<60
Hosoe et al., 2013	CCE	CeD		0	2013	40	<60
Hosoe et al., 2013	CCE	CS		0	2013	40	<60
Hosoe et al., 2013	CCE	CS	40	40	2013	40	<60
Hosoe et al., 2013	CCE	CS		0	2013	40	<60
Hosoe et al., 2013	CCE	All indications	40	40	2013	40	<60
Hosoe et al., 2016	SB	OGIB		29	2016	40	60-80
Hosoe et al., 2016	SB	CD		3	2016	40	60-80
Hosoe et al., 2016	SB	NL		0	2016	40	60-80
Hosoe et al., 2016	SB	CeD		0	2016	40	60-80
Hosoe et al., 2016	SB	CS		0	2016	40	60-80
Hosoe et al., 2016	SB	CS		8	2016	40	60-80
Hosoe et al., 2016	SB	CS		0	2016	40	60-80
Hosoe et al., 2016	SB	All indications	40	40	2016	40	60-80
Hosoe et al., 2016a	SB	OGIB			2016	112	60-80
Hosoe et al., 2016a	SB	CD		0	2016	112	60-80
Hosoe et al., 2016a	SB	NL		0	2016	112	60-80
Hosoe et al., 2016a	SB	CeD		0	2016	112	60-80
Hosoe et al., 2016a	SB	CS		0	2016	112	60-80
Hosoe et al., 2016a	SB	CS		0	2016	112	60-80
Hosoe et al., 2016a	SB	CS	15	54	2016	112	60-80
Hosoe et al., 2016a	SB	All indications	54	54	2016	112	60-80
Hosono et al., 2011	SB	OGIB	16	66	2011	80	<60
Hosono et al., 2011	SB	CD		0	2011	80	<60
Hosono et al., 2011	SB	NL		0	2011	80	<60
Hosono et al., 2011	SB	CeD		0	2011	80	<60
Hosono et al., 2011	SB	CS		5	2011	80	<60
Hosono et al., 2011	SB	CS	36	9	2011	80	<60
Hosono et al., 2011	SB	CS		0	2011	80	<60
Hosono et al., 2011	SB	All indications	80	80	2011	80	<60
Huang et al., 2018	SB	OGIB		0	2018	341	<60
Huang et al., 2018	SB	CD		0	2018	341	<60
Huang et al., 2018	SB	NL		0	2018	341	<60
Huang et al., 2018	SB	CeD		0	2018	341	<60
Huang et al., 2018	SB	CS		341	2018	341	<60
Huang et al., 2018	SB	CS		0	2018	341	<60
Huang et al., 2018	SB	CS		0	2018	341	<60
Huang et al., 2018	SB	All indications	341	341	2018	341	<60
Huang et al., 2020	SB	OGIB		0	2020	205	<60
Huang et al., 2020	SB	CD		0	2020	205	<60
Huang et al., 2020	SB	NL		0	2020	205	<60
Huang et al., 2020	SB	CeD		0	2020	205	<60
Huang et al., 2020	SB	CS	131	205	2020	205	<60
Huang et al., 2020	SB	CS		0	2020	205	<60
Huang et al., 2020	SB	CS		0	2020	205	<60
Huang et al., 2020	SB	All indications	131	205	2020	205	<60
Hussey et al., 2018	CCE	OGIB	1	13	2018	50	<60
Hussey et al., 2018	CCE	CD	11	8	2018	50	<60
Hussey et al., 2018	CCE	NL	19	3	2018	50	<60
Hussey et al., 2018	CCE	CeD		0	2018	50	<60
Hussey et al., 2018	CCE	CS		21	2018	50	<60
Hussey et al., 2018	CCE	CS	12	1	2018	50	<60
Hussey et al., 2018	CCE	CS	13	4	2018	50	<60
Hussey et al., 2018	CCE	All indications	56	50	2018	50	<60
Ida et al., 2012	SB	OGIB	24	138	2012	232	<60
Ida et al., 2012	SB	CD		6	2012	232	<60
Ida et al., 2012	SB	NL		0	2012	232	<60
Ida et al., 2012	SB	CeD		0	2012	232	<60
Ida et al., 2012	SB	CS		3	2012	232	<60
Ida et al., 2012	SB	CS	106	85	2012	232	<60
Ida et al., 2012	SB	CS		0	2012	232	<60
Ida et al., 2012	SB	All indications	236	232	2012	232	<60
Igawa et al., 2017	CCE	OGIB		0	2017	30	<60
Igawa et al., 2017	CCE	CD		0	2017	30	<60
Igawa et al., 2017	CCE	NL	17	30	2017	30	<60
Igawa et al., 2017	CCE	CeD		0	2017	30	<60
Igawa et al., 2017	CCE	CS		0	2017	30	<60
Igawa et al., 2017	CCE	CS		0	2017	30	<60
Igawa et al., 2017	CCE	CS		0	2017	30	<60
Igawa et al., 2017	CCE	All indications	17	30	2017	30	<60
Iio et al., 2019	SB	OGIB	65	127	2019	146	60-80
Iio et al., 2019	SB	CD		0	2019	146	60-80
Iio et al., 2019	SB	NL		0	2019	146	60-80
Iio et al., 2019	SB	CeD		0	2019	146	60-80
Iio et al., 2019	SB	CS		0	2019	146	60-80
Iio et al., 2019	SB	CS		0	2019	146	60-80
Iio et al., 2019	SB	CS		0	2019	146	60-80
Iio et al., 2019	SB	All indications	65	127	2019	146	60-80
Imagawa et al., 2011	SB	OGIB		34	2011	55	<60
Imagawa et al., 2011	SB	CD		3	2011	55	<60
Imagawa et al., 2011	SB	NL		9	2011	55	<60
Imagawa et al., 2011	SB	CeD		0	2011	55	<60
Imagawa et al., 2011	SB	CS		8	2011	55	<60
Imagawa et al., 2011	SB	CS		1	2011	55	<60
Imagawa et al., 2011	SB	CS		0	2011	55	<60
Imagawa et al., 2011	SB	All indications	48	50	2011	55	<60
Innocenti et al., 2020	SB	OGIB	214	290	2020	290	60-80
Innocenti et al., 2020	SB	CD		0	2020	290	60-80
Innocenti et al., 2020	SB	NL		0	2020	290	60-80
Innocenti et al., 2020	SB	CeD		0	2020	290	60-80
Innocenti et al., 2020	SB	CS		0	2020	290	60-80
Innocenti et al., 2020	SB	CS		0	2020	290	60-80
Innocenti et al., 2020	SB	CS		0	2020	290	60-80
Innocenti et al., 2020	SB	All indications	214	290	2020	290	60-80
Ito et al., 2012	SB	OGIB		39	2012	44	<60
Ito et al., 2012	SB	CD		1	2012	44	<60
Ito et al., 2012	SB	NL		2	2012	44	<60
Ito et al., 2012	SB	CeD		0	2012	44	<60
Ito et al., 2012	SB	CS		0	2012	44	<60
Ito et al., 2012	SB	CS		0	2012	44	<60
Ito et al., 2012	SB	CS		0	2012	44	<60
Ito et al., 2012	SB	All indications		42	2012	44	<60
Jensen et al., 2011	SB	OGIB		0	2011	93	<60
Jensen et al., 2011	SB	CD	24	87	2011	93	<60
Jensen et al., 2011	SB	NL		0	2011	93	<60
Jensen et al., 2011	SB	CeD		0	2011	93	<60
Jensen et al., 2011	SB	CS		0	2011	93	<60
Jensen et al., 2011	SB	CS		0	2011	93	<60
Jensen et al., 2011	SB	CS		0	2011	93	<60
Jensen et al., 2011	SB	All indications	24	87	2011	93	<60
Jiang et al., 2018	MCCE	OGIB		0	2018	200	<60
Jiang et al., 2018	MCCE	CD		0	2018	200	<60
Jiang et al., 2018	MCCE	NL		0	2018	200	<60
Jiang et al., 2018	MCCE	CeD		0	2018	200	<60
Jiang et al., 2018	MCCE	CS		153	2018	200	<60
Jiang et al., 2018	MCCE	CS		0	2018	200	<60
Jiang et al., 2018	MCCE	CS		47	2018	200	<60
Jiang et al., 2018	MCCE	All indications	98	200	2018	200	<60
Kamalporn et al., 2008	SB	OGIB	45	51	2008	51	60-80
Kamalporn et al., 2008	SB	CD		0	2008	51	60-80
Kamalporn et al., 2008	SB	NL		0	2008	51	60-80
Kamalporn et al., 2008	SB	CeD		0	2008	51	60-80
Kamalporn et al., 2008	SB	CS		0	2008	51	60-80
Kamalporn et al., 2008	SB	CS		0	2008	51	60-80
Kamalporn et al., 2008	SB	CS		0	2008	51	60-80
Kamalporn et al., 2008	SB	All indications	45	51	2008	51	60-80
Kantianis et al., 2009	SB	OGIB		162	2009	201	60-80
Kantianis et al., 2009	SB	CD		21	2009	201	60-80
Kantianis et al., 2009	SB	NL		0	2009	201	60-80
Kantianis et al., 2009	SB	CeD		0	2009	201	60-80
Kantianis et al., 2009	SB	CS		17	2009	201	60-80
Kantianis et al., 2009	SB	CS		0	2009	201	60-80
Kantianis et al., 2009	SB	CS		0	2009	201	60-80
Kantianis et al., 2009	SB	All indications		200	2009	201	60-80
Karagiannis et al., 2006	SB	OGIB	33	68	2006	68	<60
Karagiannis et al., 2006	SB	CD		0	2006	68	<60
Karagiannis et al., 2006	SB	NL		0	2006	68	<60
Karagiannis et al., 2006	SB	CeD		0	2006	68	<60
Karagiannis et al., 2006	SB	CS		0	2006	68	<60
Karagiannis et al., 2006	SB	CS		0	2006	68	<60
Karagiannis et al., 2006	SB	CS		0	2006	68	<60
Karagiannis et al., 2006	SB	All indications	33	68	2006	68	<60
Kastenberg et al., 2017	CCE	OGIB		0	2017	121	<60
Kastenberg et al., 2017	CCE	CD		0	2017	121	<60
Kastenberg et al., 2017	CCE	NL		0	2017	121	<60
Kastenberg et al., 2017	CCE	CeD		0	2017	121	<60
Kastenberg et al., 2017	CCE	CS		0	2017	121	<60
Kastenberg et al., 2017	CCE	CS		0	2017	121	<60
Kastenberg et al., 2017	CCE	CS	56	100	2017	121	<60
Kastenberg et al., 2017	CCE	All indications	56	100	2017	121	<60
Katsinelos et al., 2010a	SB	OGIB	23	56	2010	101	<60
Katsinelos et al., 2010a	SB	CD		0	2010	101	<60
Katsinelos et al., 2010a	SB	NL		0	2010	101	<60
Katsinelos et al., 2010a	SB	CeD	5	5	2010	101	<60
Katsinelos et al., 2010a	SB	CS	11	23	2010	101	<60
Katsinelos et al., 2010a	SB	CS	9	17	2010	101	<60
Katsinelos et al., 2010a	SB	CS		0	2010	101	<60
Katsinelos et al., 2010a	SB	All indications	48	101	2010	101	<60
Keil-Rios et al., 2019	SB	OGIB		113	2019	134	60-80
Keil-Rios et al., 2019	SB	CD		0	2019	134	60-80
Keil-Rios et al., 2019	SB	NL		0	2019	134	60-80
Keil-Rios et al., 2019	SB	CeD		0	2019	134	60-80
Keil-Rios et al., 2019	SB	CS		0	2019	134	60-80
Keil-Rios et al., 2019	SB	CS		21	2019	134	60-80
Keil-Rios et al., 2019	SB	CS		0	2019	134	60-80
Keil-Rios et al., 2019	SB	All indications	89	134	2019	134	60-80
Kim et al., 2005	SB	OGIB	45	75	2005	75	<60
Kim et al., 2005	SB	CD		0	2005	75	<60
Kim et al., 2005	SB	NL		0	2005	75	<60
Kim et al., 2005	SB	CeD		0	2005	75	<60
Kim et al., 2005	SB	CS		0	2005	75	<60
Kim et al., 2005	SB	CS		0	2005	75	<60
Kim et al., 2005	SB	CS		0	2005	75	<60
Kim et al., 2005	SB	All indications	45	75	2005	75	<60
Kim et al., 2013	SB	OGIB	62	125	2013	125	<60
Kim et al., 2013	SB	CD		0	2013	125	<60
Kim et al., 2013	SB	NL		0	2013	125	<60
Kim et al., 2013	SB	CeD		0	2013	125	<60
Kim et al., 2013	SB	CS		0	2013	125	<60
Kim et al., 2013	SB	CS		0	2013	125	<60
Kim et al., 2013	SB	CS		0	2013	125	<60
Kim et al., 2013	SB	All indications	62	125	2013	125	<60
Kim et al., 2020	Combi	OGIB		2965	2020	4650	<60
Kim et al., 2020	Combi	CD		212	2020	4650	<60
Kim et al., 2020	Combi	NL		170	2020	4650	<60
Kim et al., 2020	Combi	CeD		0	2020	4650	<60
Kim et al., 2020	Combi	CS		986	2020	4650	<60
Kim et al., 2020	Combi	CS		3	2020	4650	<60
Kim et al., 2020	Combi	CS		214	2020	4650	<60
Kim et al., 2020	Combi	All indications	2903	4550	2020	4650	<60
Klein et al., 2016	SB	OGIB		464	2016	860	<60
Klein et al., 2016	SB	CD		344	2016	860	<60
Klein et al., 2016	SB	NL		0	2016	860	<60
Klein et al., 2016	SB	CeD		0	2016	860	<60
Klein et al., 2016	SB	CS		0	2016	860	<60
Klein et al., 2016	SB	CS		52	2016	860	<60
Klein et al., 2016	SB	CS		0	2016	860	<60
Klein et al., 2016	SB	All indications	469	860	2016	860	<60
Kobaek-Larsen et al., 2018	CCE	OGIB		0	2018	306	60-80
Kobaek-Larsen et al., 2018	CCE	CD		0	2018	306	60-80
Kobaek-Larsen et al., 2018	CCE	NL		0	2018	306	60-80
Kobaek-Larsen et al., 2018	CCE	CeD		0	2018	306	60-80
Kobaek-Larsen et al., 2018	CCE	CS		0	2018	306	60-80
Kobaek-Larsen et al., 2018	CCE	CS		0	2018	306	60-80
Kobaek-Larsen et al., 2018	CCE	CS	187	253	2018	306	60-80
Kobaek-Larsen et al., 2018	CCE	All indications	187	253	2018	306	60-80
Koh et al., 2013	SB	OGIB	38	95	2013	95	60-80
Koh et al., 2013	SB	CD		0	2013	95	60-80
Koh et al., 2013	SB	NL		0	2013	95	60-80
Koh et al., 2013	SB	CeD		0	2013	95	60-80
Koh et al., 2013	SB	CS		0	2013	95	60-80
Koh et al., 2013	SB	CS		0	2013	95	60-80
Koh et al., 2013	SB	CS		0	2013	95	60-80
Koh et al., 2013	SB	All indications	38	95	2013	95	60-80
Kopylov et al., 2015	SB	OGIB		0	2015	56	<60
Kopylov et al., 2015	SB	CD	44	52	2015	56	<60
Kopylov et al., 2015	SB	NL		0	2015	56	<60
Kopylov et al., 2015	SB	CeD		0	2015	56	<60
Kopylov et al., 2015	SB	CS		0	2015	56	<60
Kopylov et al., 2015	SB	CS		0	2015	56	<60
Kopylov et al., 2015	SB	CS		0	2015	56	<60
Kopylov et al., 2015	SB	All indications	44	52	2015	56	<60
Kopylov et al., 2018	SB	OGIB		0	2018	67	<60
Kopylov et al., 2018	SB	CD		0	2018	67	<60
Kopylov et al., 2018	SB	NL		0	2018	67	<60
Kopylov et al., 2018	SB	CeD		0	2018	67	<60
Kopylov et al., 2018	SB	CS		36	2018	67	<60
Kopylov et al., 2018	SB	CS		0	2018	67	<60
Kopylov et al., 2018	SB	CS		28	2018	67	<60
Kopylov et al., 2018	SB	All indications	27	64	2018	67	<60
Koulaouzidis et al., 2011	SB	OGIB		0	2011	67	<60
Koulaouzidis et al., 2011	SB	CD		67	2011	67	<60
Koulaouzidis et al., 2011	SB	NL		0	2011	67	<60
Koulaouzidis et al., 2011	SB	CeD		0	2011	67	<60
Koulaouzidis et al., 2011	SB	CS		0	2011	67	<60
Koulaouzidis et al., 2011	SB	CS		0	2011	67	<60
Koulaouzidis et al., 2011	SB	CS		0	2011	67	<60
Koulaouzidis et al., 2011	SB	All indications	15	67	2011	67	<60
Koulaouzidis et al., 2012	SB	OGIB		0	2012	221	<60
Koulaouzidis et al., 2012	SB	CD		0	2012	221	<60
Koulaouzidis et al., 2012	SB	NL		0	2012	221	<60
Koulaouzidis et al., 2012	SB	CeD		0	2012	221	<60
Koulaouzidis et al., 2012	SB	CS	68	221	2012	221	<60
Koulaouzidis et al., 2012	SB	CS		0	2012	221	<60
Koulaouzidis et al., 2012	SB	CS		0	2012	221	<60
Koulaouzidis et al., 2012	SB	All indications	68	221	2012	221	<60
Koulaouzidis et al., 2012a	SB	OGIB		138	2012	619	<60
Koulaouzidis et al., 2012a	SB	CD		131	2012	619	<60
Koulaouzidis et al., 2012a	SB	NL		11	2012	619	<60
Koulaouzidis et al., 2012a	SB	CeD		12	2012	619	<60
Koulaouzidis et al., 2012a	SB	CS		0	2012	619	<60
Koulaouzidis et al., 2012a	SB	CS		327	2012	619	<60
Koulaouzidis et al., 2012a	SB	CS		0	2012	619	<60
Koulaouzidis et al., 2012a	SB	All indications	214	619	2012	619	<60
Koulaouzidis et al., 2015	SB	OGIB		127	2015	635	<60
Koulaouzidis et al., 2015	SB	CD		195	2015	635	<60
Koulaouzidis et al., 2015	SB	NL		23	2015	635	<60
Koulaouzidis et al., 2015	SB	CeD		20	2015	635	<60
Koulaouzidis et al., 2015	SB	CS		0	2015	635	<60
Koulaouzidis et al., 2015	SB	CS		270	2015	635	<60
Koulaouzidis et al., 2015	SB	CS		0	2015	635	<60
Koulaouzidis et al., 2015	SB	All indications	291	635	2015	635	<60
Kroijer et al., 2018	CCE	OGIB		0	2018	180	<60
Kroijer et al., 2018	CCE	CD		0	2018	180	<60
Kroijer et al., 2018	CCE	NL	114	180	2018	180	<60
Kroijer et al., 2018	CCE	CeD		0	2018	180	<60
Kroijer et al., 2018	CCE	CS		0	2018	180	<60
Kroijer et al., 2018	CCE	CS		0	2018	180	<60
Kroijer et al., 2018	CCE	CS		0	2018	180	<60
Kroijer et al., 2018	CCE	All indications	114	180	2018	180	<60
Kroijer et al., 2019	CCE	OGIB		0	2019	180	<60
Kroijer et al., 2019	CCE	CD		0	2019	180	<60
Kroijer et al., 2019	CCE	NL		106	2019	180	<60
Kroijer et al., 2019	CCE	CeD		0	2019	180	<60
Kroijer et al., 2019	CCE	CS		0	2019	180	<60
Kroijer et al., 2019	CCE	CS		0	2019	180	<60
Kroijer et al., 2019	CCE	CS		74	2019	180	<60
Kroijer et al., 2019	CCE	All indications	124	180	2019	180	<60
Krok et al., 2016	ESO	OGIB		0	2016	62	ND
Krok et al., 2016	ESO	CD		0	2016	62	ND
Krok et al., 2016	ESO	NL		0	2016	62	ND
Krok et al., 2016	ESO	CeD		0	2016	62	ND
Krok et al., 2016	ESO	CS		0	2016	62	ND
Krok et al., 2016	ESO	CS	48	62	2016	62	ND
Krok et al., 2016	ESO	CS		0	2016	62	ND
Krok et al., 2016	ESO	All indications	48	62	2016	62	ND
Kunihara et al., 2018	SB	OGIB	157	357	2018	357	<60
Kunihara et al., 2018	SB	CD		0	2018	357	<60
Kunihara et al., 2018	SB	NL		0	2018	357	<60
Kunihara et al., 2018	SB	CeD		0	2018	357	<60
Kunihara et al., 2018	SB	CS		0	2018	357	<60
Kunihara et al., 2018	SB	CS		0	2018	357	<60
Kunihara et al., 2018	SB	CS		0	2018	357	<60
Kunihara et al., 2018	SB	All indications	157	357	2018	357	<60
Kurien et al., 2013	SB	OGIB		0	2013	131	ND
Kurien et al., 2013	SB	CD		0	2013	131	ND
Kurien et al., 2013	SB	NL		0	2013	131	ND
Kurien et al., 2013	SB	CeD	50	131	2013	131	ND
Kurien et al., 2013	SB	CS		0	2013	131	ND
Kurien et al., 2013	SB	CS		0	2013	131	ND
Kurien et al., 2013	SB	CS		0	2013	131	ND
Kurien et al., 2013	SB	All indications	50	131	2013	131	ND
Lai et al., 2007	SB	OGIB		43	2007	45	60-80
Lai et al., 2007	SB	CD		0	2007	45	60-80
Lai et al., 2007	SB	NL		0	2007	45	60-80
Lai et al., 2007	SB	CeD		0	2007	45	60-80
Lai et al., 2007	SB	CS		0	2007	45	60-80
Lai et al., 2007	SB	CS	2	2	2007	45	60-80
Lai et al., 2007	SB	CS		0	2007	45	60-80
Lai et al., 2007	SB	All indications	2	45	2007	45	60-80
Lai et al., 2020	MCCE	OGIB		0	2020	171	<60
Lai et al., 2020	MCCE	CD		0	2020	171	<60
Lai et al., 2020	MCCE	NL		0	2020	171	<60
Lai et al., 2020	MCCE	CeD		0	2020	171	<60
Lai et al., 2020	MCCE	CS	51	161	2020	171	<60
Lai et al., 2020	MCCE	CS		0	2020	171	<60
Lai et al., 2020	MCCE	CS		0	2020	171	<60
Lai et al., 2020	MCCE	All indications	51	161	2020	171	<60
Laine et al., 2010	SB	OGIB	20	60	2010	60	<60
Laine et al., 2010	SB	CD		0	2010	60	<60
Laine et al., 2010	SB	NL		0	2010	60	<60
Laine et al., 2010	SB	CeD		0	2010	60	<60
Laine et al., 2010	SB	CS		0	2010	60	<60
Laine et al., 2010	SB	CS		0	2010	60	<60
Laine et al., 2010	SB	CS		0	2010	60	<60
Laine et al., 2010	SB	All indications	20	60	2010	60	<60
Lapalus et al., 2008	SB	OGIB	60	127	2008	129	<60
Lapalus et al., 2008	SB	CD		0	2008	129	<60
Lapalus et al., 2008	SB	NL		0	2008	129	<60
Lapalus et al., 2008	SB	CeD		0	2008	129	<60
Lapalus et al., 2008	SB	CS		0	2008	129	<60
Lapalus et al., 2008	SB	CS		0	2008	129	<60
Lapalus et al., 2008	SB	CS		0	2008	129	<60
Lapalus et al., 2008	SB	All indications	60	127	2008	129	<60
Lapalus et al., 2009	ESO	OGIB		0	2009	120	<60
Lapalus et al., 2009	ESO	CD		0	2009	120	<60
Lapalus et al., 2009	ESO	NL		0	2009	120	<60
Lapalus et al., 2009	ESO	CeD		0	2009	120	<60
Lapalus et al., 2009	ESO	CS		0	2009	120	<60
Lapalus et al., 2009	ESO	CS	113	120	2009	120	<60
Lapalus et al., 2009	ESO	CS		0	2009	120	<60
Lapalus et al., 2009	ESO	All indications	113	120	2009	120	<60
Laurain et al., 2014	ESO	OGIB		0	2014	80	<60
Laurain et al., 2014	ESO	CD		0	2014	80	<60
Laurain et al., 2014	ESO	NL		0	2014	80	<60
Laurain et al., 2014	ESO	CeD		0	2014	80	<60
Laurain et al., 2014	ESO	CS		0	2014	80	<60
Laurain et al., 2014	ESO	CS	62	80	2014	80	<60
Laurain et al., 2014	ESO	CS		0	2014	80	<60
Laurain et al., 2014	ESO	All indications	62	80	2014	80	<60
Law et al., 2017	SB	OGIB	245	337	2017	495	60-80
Law et al., 2017	SB	CD		0	2017	495	60-80
Law et al., 2017	SB	NL		0	2017	495	60-80
Law et al., 2017	SB	CeD		0	2017	495	60-80
Law et al., 2017	SB	CS		0	2017	495	60-80
Law et al., 2017	SB	CS		0	2017	495	60-80
Law et al., 2017	SB	CS		0	2017	495	60-80
Law et al., 2017	SB	All indications	245	337	2017	495	60-80
Lee et al., 2010	SB	OGIB		431	2010	653	<60
Lee et al., 2010	SB	CD		0	2010	653	<60
Lee et al., 2010	SB	NL		0	2010	653	<60
Lee et al., 2010	SB	CeD		0	2010	653	<60
Lee et al., 2010	SB	CS		0	2010	653	<60
Lee et al., 2010	SB	CS		104	2010	653	<60
Lee et al., 2010	SB	CS		0	2010	653	<60
Lee et al., 2010	SB	All indications		535	2010	653	<60
Lee et al., 2019	SB	OGIB			2019	26	<60
Lee et al., 2019	SB	CD	21	26	2019	26	<60
Lee et al., 2019	SB	NL		0	2019	26	<60
Lee et al., 2019	SB	CeD		0	2019	26	<60
Lee et al., 2019	SB	CS		0	2019	26	<60
Lee et al., 2019	SB	CS		0	2019	26	<60
Lee et al., 2019	SB	CS		0	2019	26	<60
Lee et al., 2019	SB	All indications	21	26	2019	26	<60
Leighton et al., 2014	SB	OGIB		0	2014	98	<60
Leighton et al., 2014	SB	CD	11	80	2014	98	<60
Leighton et al., 2014	SB	NL		0	2014	98	<60
Leighton et al., 2014	SB	CeD		0	2014	98	<60
Leighton et al., 2014	SB	CS		0	2014	98	<60
Leighton et al., 2014	SB	CS		0	2014	98	<60
Leighton et al., 2014	SB	CS		0	2014	98	<60
Leighton et al., 2014	SB	All indications	11	80	2014	98	<60
Leighton et al., 2017	PCC	OGIB		0	2017	114	<60
Leighton et al., 2017	PCC	CD	55	75	2017	114	<60
Leighton et al., 2017	PCC	NL		0	2017	114	<60
Leighton et al., 2017	PCC	CeD		0	2017	114	<60
Leighton et al., 2017	PCC	CS		0	2017	114	<60
Leighton et al., 2017	PCC	CS		0	2017	114	<60
Leighton et al., 2017	PCC	CS		0	2017	114	<60
Leighton et al., 2017	PCC	All indications	55	75	2017	114	<60
Li et al., 2008	SB	OGIB		657	2008	1000	ND
Li et al., 2008	SB	CD		22	2008	1000	ND
Li et al., 2008	SB	NL		0	2008	1000	ND
Li et al., 2008	SB	CeD		0	2008	1000	ND
Li et al., 2008	SB	CS		0	2008	1000	ND
Li et al., 2008	SB	CS		162	2008	1000	ND
Li et al., 2008	SB	CS		0	2008	1000	ND
Li et al., 2008	SB	All indications		841	2008	1000	ND
Li et al., 2010	SB	OGIB	165	190	2010	190	ND
Li et al., 2010	SB	CD		0	2010	190	ND
Li et al., 2010	SB	NL		0	2010	190	ND
Li et al., 2010	SB	CeD		0	2010	190	ND
Li et al., 2010	SB	CS		0	2010	190	ND
Li et al., 2010	SB	CS		0	2010	190	ND
Li et al., 2010	SB	CS		8	2010	190	ND
Li et al., 2010	SB	All indications	165	198	2010	190	ND
Li et al., 2016	SB	OGIB	576	853	2016	853	<60
Li et al., 2016	SB	CD		0	2016	853	<60
Li et al., 2016	SB	NL		0	2016	853	<60
Li et al., 2016	SB	CeD		0	2016	853	<60
Li et al., 2016	SB	CS		0	2016	853	<60
Li et al., 2016	SB	CS		0	2016	853	<60
Li et al., 2016	SB	CS		0	2016	853	<60
Li et al., 2016	SB	All indications	576	853	2016	853	<60
Li et al., 2018	ND	OGIB		24	2018	108	<60
Li et al., 2018	ND	CD		0	2018	108	<60
Li et al., 2018	ND	NL		0	2018	108	<60
Li et al., 2018	ND	CeD		0	2018	108	<60
Li et al., 2018	ND	CS		76	2018	108	<60
Li et al., 2018	ND	CS		0	2018	108	<60
Li et al., 2018	ND	CS		8	2018	108	<60
Li et al., 2018	ND	All indications	74	108	2018	108	<60
Liao et al., 2008	SB	OGIB	32	36	2008	63	<60
Liao et al., 2008	SB	CD		0	2008	63	<60
Liao et al., 2008	SB	NL		0	2008	63	<60
Liao et al., 2008	SB	CeD		0	2008	63	<60
Liao et al., 2008	SB	CS	17	24	2008	63	<60
Liao et al., 2008	SB	CS		0	2008	63	<60
Liao et al., 2008	SB	CS		0	2008	63	<60
Liao et al., 2008	SB	All indications	49	60	2008	63	<60
Liao et al., 2009	SB	OGIB		22	2009	52	<60
Liao et al., 2009	SB	CD		0	2009	52	<60
Liao et al., 2009	SB	NL		0	2009	52	<60
Liao et al., 2009	SB	CeD		0	2009	52	<60
Liao et al., 2009	SB	CS		27	2009	52	<60
Liao et al., 2009	SB	CS		0	2009	52	<60
Liao et al., 2009	SB	CS		0	2009	52	<60
Liao et al., 2009	SB	All indications		49	2009	52	<60
Liao et al., 2010	SB	OGIB		46	2010	110	<60
Liao et al., 2010	SB	CD		0	2010	110	<60
Liao et al., 2010	SB	NL		18	2010	110	<60
Liao et al., 2010	SB	CeD		0	2010	110	<60
Liao et al., 2010	SB	CS		43	2010	110	<60
Liao et al., 2010	SB	CS		0	2010	110	<60
Liao et al., 2010	SB	CS		0	2010	110	<60
Liao et al., 2010	SB	All indications	32	107	2010	110	<60
Liao et al., 2010a	SB	OGIB	769	1232	2010	2400	<60
Liao et al., 2010a	SB	CD	90	52	2010	2400	<60
Liao et al., 2010a	SB	NL	216	25	2010	2400	<60
Liao et al., 2010a	SB	CeD		0	2010	2400	<60
Liao et al., 2010a	SB	CS		884	2010	2400	<60
Liao et al., 2010a	SB	CS		104	2010	2400	<60
Liao et al., 2010a	SB	CS	27	103	2010	2400	<60
Liao et al., 2010a	SB	All indications	1109	2400	2010	2400	<60
Liao et al., 2012	MCCE	OGIB		0	2012	34	<60
Liao et al., 2012	MCCE	CD		0	2012	34	<60
Liao et al., 2012	MCCE	NL		0	2012	34	<60
Liao et al., 2012	MCCE	CeD		0	2012	34	<60
Liao et al., 2012	MCCE	CS		0	2012	34	<60
Liao et al., 2012	MCCE	CS		0	2012	34	<60
Liao et al., 2012	MCCE	CS	34	34	2012	34	<60
Liao et al., 2012	MCCE	All indications	34	34	2012	34	<60
Liao et al., 2016	MCCE	OGIB		0	2016	353	<60
Liao et al., 2016	MCCE	CD		0	2016	353	<60
Liao et al., 2016	MCCE	NL		0	2016	353	<60
Liao et al., 2016	MCCE	CeD		0	2016	353	<60
Liao et al., 2016	MCCE	CS	107	350	2016	353	<60
Liao et al., 2016	MCCE	CS		0	2016	353	<60
Liao et al., 2016	MCCE	CS		0	2016	353	<60
Liao et al., 2016	MCCE	All indications	107	350	2016	353	<60
Lim et al., 2015	SB	OGIB		1729	2015	2914	<60
Lim et al., 2015	SB	CD		105	2015	2914	<60
Lim et al., 2015	SB	NL		86	2015	2914	<60
Lim et al., 2015	SB	CeD		0	2015	2914	<60
Lim et al., 2015	SB	CS		614	2015	2914	<60
Lim et al., 2015	SB	CS		222	2015	2914	<60
Lim et al., 2015	SB	CS		158	2015	2914	<60
Lim et al., 2015	SB	All indications	1892	2914	2015	2914	<60
Lim et al., 2020	SB	OGIB	60	83	2020	83	<60
Lim et al., 2020	SB	CD		0	2020	83	<60
Lim et al., 2020	SB	NL		0	2020	83	<60
Lim et al., 2020	SB	CeD		0	2020	83	<60
Lim et al., 2020	SB	CS		0	2020	83	<60
Lim et al., 2020	SB	CS		0	2020	83	<60
Lim et al., 2020	SB	CS		0	2020	83	<60
Lim et al., 2020	SB	All indications	60	83	2020	83	<60
Limsrivilai et al., 2017	SB	OGIB	26	52	2017	58	<60
Limsrivilai et al., 2017	SB	CD		0	2017	58	<60
Limsrivilai et al., 2017	SB	NL		0	2017	58	<60
Limsrivilai et al., 2017	SB	CeD		0	2017	58	<60
Limsrivilai et al., 2017	SB	CS		0	2017	58	<60
Limsrivilai et al., 2017	SB	CS		0	2017	58	<60
Limsrivilai et al., 2017	SB	CS		0	2017	58	<60
Limsrivilai et al., 2017	SB	All indications	26	52	2017	58	<60
Liu et al., 2016	SB	OGIB		0	2016	105	<60
Liu et al., 2016	SB	CD		0	2016	105	<60
Liu et al., 2016	SB	NL	17	89	2016	105	<60
Liu et al., 2016	SB	CeD		0	2016	105	<60
Liu et al., 2016	SB	CS		0	2016	105	<60
Liu et al., 2016	SB	CS		0	2016	105	<60
Liu et al., 2016	SB	CS		0	2016	105	<60
Liu et al., 2016	SB	All indications	17	89	2016	105	<60
Long et al., 2011	SB	OGIB		0	2011	128	<60
Long et al., 2011	SB	CD	67	86	2011	128	<60
Long et al., 2011	SB	NL		0	2011	128	<60
Long et al., 2011	SB	CeD		0	2011	128	<60
Long et al., 2011	SB	CS		0	2011	128	<60
Long et al., 2011	SB	CS	22	38	2011	128	<60
Long et al., 2011	SB	CS		0	2011	128	<60
Long et al., 2011	SB	All indications	89	124	2011	128	<60
Luján-Sanchis et al., 2017	SB	OGIB		0	2017	163	<60
Luján-Sanchis et al., 2017	SB	CD		0	2017	163	<60
Luján-Sanchis et al., 2017	SB	NL		0	2017	163	<60
Luján-Sanchis et al., 2017	SB	CeD	88	163	2017	163	<60
Luján-Sanchis et al., 2017	SB	CS		0	2017	163	<60
Luján-Sanchis et al., 2017	SB	CS		0	2017	163	<60
Luján-Sanchis et al., 2017	SB	CS		0	2017	163	<60
Luján-Sanchis et al., 2017	SB	All indications	88	163	2017	163	<60
Luo et al., 2019	MCCE	OGIB		0	2019	227	<60
Luo et al., 2019	MCCE	CD		0	2019	227	<60
Luo et al., 2019	MCCE	NL		0	2019	227	<60
Luo et al., 2019	MCCE	CeD		0	2019	227	<60
Luo et al., 2019	MCCE	CS		114	2019	227	<60
Luo et al., 2019	MCCE	CS		80	2019	227	<60
Luo et al., 2019	MCCE	CS		33	2019	227	<60
Luo et al., 2019	MCCE	All indications	167	227	2019	227	<60
Ma et al., 2016	SB	OGIB		207	2016	401	<60
Ma et al., 2016	SB	CD		0	2016	401	<60
Ma et al., 2016	SB	NL		0	2016	401	<60
Ma et al., 2016	SB	CeD		0	2016	401	<60
Ma et al., 2016	SB	CS		163	2016	401	<60
Ma et al., 2016	SB	CS		31	2016	401	<60
Ma et al., 2016	SB	CS		0	2016	401	<60
Ma et al., 2016	SB	All indications	231	401	2016	401	<60
Marmo et al., 2005	SB	OGIB		0	2005	31	<60
Marmo et al., 2005	SB	CD	22	31	2005	31	<60
Marmo et al., 2005	SB	NL		0	2005	31	<60
Marmo et al., 2005	SB	CeD		0	2005	31	<60
Marmo et al., 2005	SB	CS		0	2005	31	<60
Marmo et al., 2005	SB	CS		0	2005	31	<60
Marmo et al., 2005	SB	CS		0	2005	31	<60
Marmo et al., 2005	SB	All indications	22	31	2005	31	<60
Marmo et al., 2009	SB	OGIB	175	193	2009	201	60-80
Marmo et al., 2009	SB	CD		0	2009	201	60-80
Marmo et al., 2009	SB	NL		0	2009	201	60-80
Marmo et al., 2009	SB	CeD		0	2009	201	60-80
Marmo et al., 2009	SB	CS		0	2009	201	60-80
Marmo et al., 2009	SB	CS		0	2009	201	60-80
Marmo et al., 2009	SB	CS		0	2009	201	60-80
Marmo et al., 2009	SB	All indications	175	193	2009	201	60-80
Marya et al., 2018	SB	OGIB	27	42	2018	206	60-80
Marya et al., 2018	SB	CD		0	2018	206	60-80
Marya et al., 2018	SB	NL		0	2018	206	60-80
Marya et al., 2018	SB	CeD		0	2018	206	60-80
Marya et al., 2018	SB	CS		0	2018	206	60-80
Marya et al., 2018	SB	CS		0	2018	206	60-80
Marya et al., 2018	SB	CS		0	2018	206	60-80
Marya et al., 2018	SB	All indications	27	42	2018	206	60-80
Mata et al., 2004	SB	OGIB	31	42	2004	42	<60
Mata et al., 2004	SB	CD		0	2004	42	<60
Mata et al., 2004	SB	NL		0	2004	42	<60
Mata et al., 2004	SB	CeD		0	2004	42	<60
Mata et al., 2004	SB	CS		0	2004	42	<60
Mata et al., 2004	SB	CS		0	2004	42	<60
Mata et al., 2004	SB	CS		0	2004	42	<60
Mata et al., 2004	SB	All indications	31	42	2004	42	<60
Matsumoto et al., 2015	SB	OGIB		0	2015	72	<60
Matsumoto et al., 2015	SB	CD		0	2015	72	<60
Matsumoto et al., 2015	SB	NL		0	2015	72	<60
Matsumoto et al., 2015	SB	CeD		0	2015	72	<60
Matsumoto et al., 2015	SB	CS		0	2015	72	<60
Matsumoto et al., 2015	SB	CS	20	42	2015	72	<60
Matsumoto et al., 2015	SB	CS		0	2015	72	<60
Matsumoto et al., 2015	SB	All indications	20	42	2015	72	<60
Muhammad et al., 2009	SB	OGIB		286	2009	652	ND
Muhammad et al., 2009	SB	CD		68	2009	652	ND
Muhammad et al., 2009	SB	NL		0	2009	652	ND
Muhammad et al., 2009	SB	CeD		5	2009	652	ND
Muhammad et al., 2009	SB	CS	359	397	2009	652	ND
Muhammad et al., 2009	SB	CS		0	2009	652	ND
Muhammad et al., 2009	SB	CS		0	2009	652	ND
Muhammad et al., 2009	SB	All indications	359	397	2009	652	ND
Murray et al., 2008	SB	OGIB		0	2008	40	<60
Murray et al., 2008	SB	CD		0	2008	40	<60
Murray et al., 2008	SB	NL		0	2008	40	<60
Murray et al., 2008	SB	CeD	38	38	2008	40	<60
Murray et al., 2008	SB	CS		0	2008	40	<60
Murray et al., 2008	SB	CS		0	2008	40	<60
Murray et al., 2008	SB	CS		0	2008	40	<60
Murray et al., 2008	SB	All indications	38	38	2008	40	<60
Mussetto et al., 2013	SB	OGIB	68	118	2013	118	60-80
Mussetto et al., 2013	SB	CD		0	2013	118	60-80
Mussetto et al., 2013	SB	NL		0	2013	118	60-80
Mussetto et al., 2013	SB	CeD		0	2013	118	60-80
Mussetto et al., 2013	SB	CS		0	2013	118	60-80
Mussetto et al., 2013	SB	CS		0	2013	118	60-80
Mussetto et al., 2013	SB	CS		0	2013	118	60-80
Mussetto et al., 2013	SB	All indications	68	118	2013	118	60-80
Nakamura et al., 2006	SB	OGIB	19	32	2006	32	<60
Nakamura et al., 2006	SB	CD		0	2006	32	<60
Nakamura et al., 2006	SB	NL		0	2006	32	<60
Nakamura et al., 2006	SB	CeD		0	2006	32	<60
Nakamura et al., 2006	SB	CS		0	2006	32	<60
Nakamura et al., 2006	SB	CS		0	2006	32	<60
Nakamura et al., 2006	SB	CS		0	2006	32	<60
Nakamura et al., 2006	SB	All indications	19	32	2006	32	<60
Nakamura et al., 2014	PC	OGIB		0	2014	154	<60
Nakamura et al., 2014	PC	CD		0	2014	154	<60
Nakamura et al., 2014	PC	NL		0	2014	154	<60
Nakamura et al., 2014	PC	CeD		0	2014	154	<60
Nakamura et al., 2014	PC	CS		0	2014	154	<60
Nakamura et al., 2014	PC	CS		100	2014	154	<60
Nakamura et al., 2014	PC	CS		0	2014	154	<60
Nakamura et al., 2014	PC	All indications	60	100	2014	154	<60
Nakamura et al., 2021	PC	OGIB		99	2021	1096	ND
Nakamura et al., 2021	PC	CD		127	2021	1096	ND
Nakamura et al., 2021	PC	NL		274	2021	1096	ND
Nakamura et al., 2021	PC	CeD		0	2021	1096	ND
Nakamura et al., 2021	PC	CS		299	2021	1096	ND
Nakamura et al., 2021	PC	CS		274	2021	1096	ND
Nakamura et al., 2021	PC	CS		0	2021	1096	ND
Nakamura et al., 2021	PC	All indications		1073	2021	1096	ND
Nakano et al., 2017	SB	OGIB		0	2017	99	<60
Nakano et al., 2017	SB	CD		0	2017	99	<60
Nakano et al., 2017	SB	NL		0	2017	99	<60
Nakano et al., 2017	SB	CeD		0	2017	99	<60
Nakano et al., 2017	SB	CS	13	99	2017	99	<60
Nakano et al., 2017	SB	CS		0	2017	99	<60
Nakano et al., 2017	SB	CS		0	2017	99	<60
Nakano et al., 2017	SB	All indications	13	99	2017	99	<60
Nam et al., 2020	SB	OGIB		11	2020	31	<60
Nam et al., 2020	SB	CD		14	2020	31	<60
Nam et al., 2020	SB	NL		0	2020	31	<60
Nam et al., 2020	SB	CeD		0	2020	31	<60
Nam et al., 2020	SB	CS		3	2020	31	<60
Nam et al., 2020	SB	CS		3	2020	31	<60
Nam et al., 2020	SB	CS		0	2020	31	<60
Nam et al., 2020	SB	All indications	20	31	2020	31	<60
Nemeth et al., 2016	SB	OGIB		816	2016	2401	<60
Nemeth et al., 2016	SB	CD		1370	2016	2401	<60
Nemeth et al., 2016	SB	NL		0	2016	2401	<60
Nemeth et al., 2016	SB	CeD		0	2016	2401	<60
Nemeth et al., 2016	SB	CS		0	2016	2401	<60
Nemeth et al., 2016	SB	CS		215	2016	2401	<60
Nemeth et al., 2016	SB	CS		0	2016	2401	<60
Nemeth et al., 2016	SB	All indications		2401	2016	2401	<60
Nemeth et al., 2016a	SB	OGIB		0	2016	406	<60
Nemeth et al., 2016a	SB	CD	233	406	2016	406	<60
Nemeth et al., 2016a	SB	NL		0	2016	406	<60
Nemeth et al., 2016a	SB	CeD		0	2016	406	<60
Nemeth et al., 2016a	SB	CS		0	2016	406	<60
Nemeth et al., 2016a	SB	CS		0	2016	406	<60
Nemeth et al., 2016a	SB	CS		0	2016	406	<60
Nemeth et al., 2016a	SB	All indications	233	406	2016	406	<60
Neu et al., 2005	SB	OGIB	38	56	2005	56	60-80
Neu et al., 2005	SB	CD		0	2005	56	60-80
Neu et al., 2005	SB	NL		0	2005	56	60-80
Neu et al., 2005	SB	CeD		0	2005	56	60-80
Neu et al., 2005	SB	CS		0	2005	56	60-80
Neu et al., 2005	SB	CS		0	2005	56	60-80
Neu et al., 2005	SB	CS		0	2005	56	60-80
Neu et al., 2005	SB	All indications	38	56	2005	56	60-80
Ninomiya et al., 2012	SB	OGIB		28	2012	50	60-80
Ninomiya et al., 2012	SB	CD		2	2012	50	60-80
Ninomiya et al., 2012	SB	NL		0	2012	50	60-80
Ninomiya et al., 2012	SB	CeD		0	2012	50	60-80
Ninomiya et al., 2012	SB	CS		9	2012	50	60-80
Ninomiya et al., 2012	SB	CS		5	2012	50	60-80
Ninomiya et al., 2012	SB	CS		0	2012	50	60-80
Ninomiya et al., 2012	SB	All indications	28	44	2012	50	60-80
Niv et al., 2012	SB	OGIB		0	2012	62	<60
Niv et al., 2012	SB	CD	31	54	2012	62	<60
Niv et al., 2012	SB	NL		0	2012	62	<60
Niv et al., 2012	SB	CeD		0	2012	62	<60
Niv et al., 2012	SB	CS		0	2012	62	<60
Niv et al., 2012	SB	CS		0	2012	62	<60
Niv et al., 2012	SB	CS		0	2012	62	<60
Niv et al., 2012	SB	All indications	31	54	2012	62	<60
Nogales et al., 2017	CCE	OGIB		0	2017	96	<60
Nogales et al., 2017	CCE	CD		0	2017	96	<60
Nogales et al., 2017	CCE	NL		0	2017	96	<60
Nogales et al., 2017	CCE	CeD		0	2017	96	<60
Nogales et al., 2017	CCE	CS		0	2017	96	<60
Nogales et al., 2017	CCE	CS	58	96	2017	96	<60
Nogales et al., 2017	CCE	CS		0	2017	96	<60
Nogales et al., 2017	CCE	All indications	58	96	2017	96	<60
Oette et al., 2009	SB	OGIB		0	2009	49	<60
Oette et al., 2009	SB	CD		0	2009	49	<60
Oette et al., 2009	SB	NL		0	2009	49	<60
Oette et al., 2009	SB	CeD		0	2009	49	<60
Oette et al., 2009	SB	CS	9	19	2009	49	<60
Oette et al., 2009	SB	CS		19	2009	49	<60
Oette et al., 2009	SB	CS		11	2009	49	<60
Oette et al., 2009	SB	All indications	9	19	2009	49	<60
Ogata et al., 2008	SB	OGIB		21	2008	39	<60
Ogata et al., 2008	SB	CD		2	2008	39	<60
Ogata et al., 2008	SB	NL		0	2008	39	<60
Ogata et al., 2008	SB	CeD		0	2008	39	<60
Ogata et al., 2008	SB	CS		5	2008	39	<60
Ogata et al., 2008	SB	CS		9	2008	39	<60
Ogata et al., 2008	SB	CS		0	2008	39	<60
Ogata et al., 2008	SB	All indications	29	37	2008	39	<60
Omori et al., 2019	PC	OGIB		0	2019	342	<60
Omori et al., 2019	PC	CD		176	2019	342	<60
Omori et al., 2019	PC	NL		0	2019	342	<60
Omori et al., 2019	PC	CeD		0	2019	342	<60
Omori et al., 2019	PC	CS		0	2019	342	<60
Omori et al., 2019	PC	CS		166	2019	342	<60
Omori et al., 2019	PC	CS		0	2019	342	<60
Omori et al., 2019	PC	All indications		342	2019	342	<60
Ormeci et al., 2016	SB	CD		0	2016	141	60-80
Ormeci et al., 2016	SB	NL		0	2016	141	60-80
Ormeci et al., 2016	SB	CeD		0	2016	141	60-80
Ormeci et al., 2016	SB	CS		0	2016	141	60-80
Ormeci et al., 2016	SB	CS		0	2016	141	60-80
Ormeci et al., 2016	SB	CS		0	2016	141	60-80
Ormeci et al., 2016	SB	All indications	118	139	2016	141	60-80
Ormeci et al., 2016	SB	OGIB	118	139	2016	141	60-80
Ormeci et al., 2016a	SB	CD		0	2016	359	ND
Ormeci et al., 2016a	SB	NL		0	2016	359	ND
Ormeci et al., 2016a	SB	CeD		0	2016	359	ND
Ormeci et al., 2016a	SB	CS		35	2016	359	ND
Ormeci et al., 2016a	SB	CS		0	2016	359	ND
Ormeci et al., 2016a	SB	CS		0	2016	359	ND
Ormeci et al., 2016a	SB	All indications		359	2016	359	ND
Ormeci et al., 2016a	SB	OGIB		324	2016	359	ND
Otani et al., 2020	CCE	OGIB		0	2020	60	60-80
Otani et al., 2020	CCE	CD		0	2020	60	60-80
Otani et al., 2020	CCE	NL		0	2020	60	60-80
Otani et al., 2020	CCE	CeD		0	2020	60	60-80
Otani et al., 2020	CCE	CS		0	2020	60	60-80
Otani et al., 2020	CCE	CS	34	60	2020	60	60-80
Otani et al., 2020	CCE	CS		0	2020	60	60-80
Otani et al., 2020	CCE	All indications	34	60	2020	60	60-80
Otani et al., 2018	SB	OGIB		0	2018	363	60-80
Otani et al., 2018	SB	CD		0	2018	363	60-80
Otani et al., 2018	SB	NL		0	2018	363	60-80
Otani et al., 2018	SB	CeD		0	2018	363	60-80
Otani et al., 2018	SB	CS		0	2018	363	60-80
Otani et al., 2018	SB	CS	131	363	2018	363	60-80
Otani et al., 2018	SB	CS		0	2018	363	60-80
Otani et al., 2018	SB	All indications	131	363	2018	363	60-80
Ou et al., 2014	SB	OGIB		81	2014	329	<60
Ou et al., 2014	SB	CD		18	2014	329	<60
Ou et al., 2014	SB	NL		0	2014	329	<60
Ou et al., 2014	SB	CeD		0	2014	329	<60
Ou et al., 2014	SB	CS		7	2014	329	<60
Ou et al., 2014	SB	CS		16	2014	329	<60
Ou et al., 2014	SB	CS		0	2014	329	<60
Ou et al., 2014	SB	All indications	35	122	2014	329	<60
Ou et al., 2015	SB	OGIB		254	2015	528	<60
Ou et al., 2015	SB	CD		86	2015	528	<60
Ou et al., 2015	SB	NL		0	2015	528	<60
Ou et al., 2015	SB	CeD		0	2015	528	<60
Ou et al., 2015	SB	CS		0	2015	528	<60
Ou et al., 2015	SB	CS		68	2015	528	<60
Ou et al., 2015	SB	CS		0	2015	528	<60
Ou et al., 2015	SB	All indications	127	408	2015	528	<60
Pandey et al., 2016	SB	OGIB	44	68	2016	68	60-80
Pandey et al., 2016	SB	CD		0	2016	68	60-80
Pandey et al., 2016	SB	NL		0	2016	68	60-80
Pandey et al., 2016	SB	CeD		0	2016	68	60-80
Pandey et al., 2016	SB	CS		0	2016	68	60-80
Pandey et al., 2016	SB	CS		0	2016	68	60-80
Pandey et al., 2016	SB	CS		0	2016	68	60-80
Pandey et al., 2016	SB	All indications	44	68	2016	68	60-80
Papadopoulos et al., 2008	SB	OGIB		0	2008	120	<60
Papadopoulos et al., 2008	SB	CD	7	13	2008	120	<60
Papadopoulos et al., 2008	SB	NL		0	2008	120	<60
Papadopoulos et al., 2008	SB	CeD		0	2008	120	<60
Papadopoulos et al., 2008	SB	CS	79	107	2008	120	<60
Papadopoulos et al., 2008	SB	CS		0	2008	120	<60
Papadopoulos et al., 2008	SB	CS		0	2008	120	<60
Papadopoulos et al., 2008	SB	All indications	86	120	2008	120	<60
Parikh et al., 2011	SB	OGIB	75	210	2011	210	ND
Parikh et al., 2011	SB	CD		0	2011	210	ND
Parikh et al., 2011	SB	NL		0	2011	210	ND
Parikh et al., 2011	SB	CeD		0	2011	210	ND
Parikh et al., 2011	SB	CS		0	2011	210	ND
Parikh et al., 2011	SB	CS		0	2011	210	ND
Parikh et al., 2011	SB	CS		0	2011	210	ND
Parikh et al., 2011	SB	All indications	75	210	2011	210	ND
Park et al., 2011	SB	OGIB		44	2011	68	<60
Park et al., 2011	SB	CD		1	2011	68	<60
Park et al., 2011	SB	NL		0	2011	68	<60
Park et al., 2011	SB	CeD		0	2011	68	<60
Park et al., 2011	SB	CS		23	2011	68	<60
Park et al., 2011	SB	CS		0	2011	68	<60
Park et al., 2011	SB	CS		0	2011	68	<60
Park et al., 2011	SB	All indications	43	68	2011	68	<60
Parodi et al., 2018	CCE	OGIB		0	2018	177	<60
Parodi et al., 2018	CCE	CD		0	2018	177	<60
Parodi et al., 2018	CCE	NL	158	177	2018	177	<60
Parodi et al., 2018	CCE	CeD		0	2018	177	<60
Parodi et al., 2018	CCE	CS		0	2018	177	<60
Parodi et al., 2018	CCE	CS		0	2018	177	<60
Parodi et al., 2018	CCE	CS		0	2018	177	<60
Parodi et al., 2018	CCE	All indications	158	177	2018	177	<60
Pecere et al., 2020	CCE	OGIB		0	2020	222	60-80
Pecere et al., 2020	CCE	CD		0	2020	222	60-80
Pecere et al., 2020	CCE	NL	54	222	2020	222	60-80
Pecere et al., 2020	CCE	CeD		0	2020	222	60-80
Pecere et al., 2020	CCE	CS		0	2020	222	60-80
Pecere et al., 2020	CCE	CS		0	2020	222	60-80
Pecere et al., 2020	CCE	CS		0	2020	222	60-80
Pecere et al., 2020	CCE	All indications	54	222	2020	222	60-80
Pennazio et al., 2004	SB	OGIB	62	100	2004	100	60-80
Pennazio et al., 2004	SB	CD		0	2004	100	60-80
Pennazio et al., 2004	SB	NL		0	2004	100	60-80
Pennazio et al., 2004	SB	CeD		0	2004	100	60-80
Pennazio et al., 2004	SB	CS		0	2004	100	60-80
Pennazio et al., 2004	SB	CS		0	2004	100	60-80
Pennazio et al., 2004	SB	CS		0	2004	100	60-80
Pennazio et al., 2004	SB	All indications	62	100	2004	100	60-80
Petruzziello et al., 2010	SB	OGIB		0	2010	64	<60
Petruzziello et al., 2010	SB	CD	30	32	2010	64	<60
Petruzziello et al., 2010	SB	NL		0	2010	64	<60
Petruzziello et al., 2010	SB	CeD		0	2010	64	<60
Petruzziello et al., 2010	SB	CS	5	32	2010	64	<60
Petruzziello et al., 2010	SB	CS		0	2010	64	<60
Petruzziello et al., 2010	SB	CS		0	2010	64	<60
Petruzziello et al., 2010	SB	All indications	35	64	2010	64	<60
Pilz et al., 2010	CCE	OGIB		0	2010	59	60-80
Pilz et al., 2010	CCE	CD		0	2010	59	60-80
Pilz et al., 2010	CCE	NL		30	2010	59	60-80
Pilz et al., 2010	CCE	CeD		0	2010	59	60-80
Pilz et al., 2010	CCE	CS		26	2010	59	60-80
Pilz et al., 2010	CCE	CS		0	2010	59	60-80
Pilz et al., 2010	CCE	CS		0	2010	59	60-80
Pilz et al., 2010	CCE	All indications	28	56	2010	59	60-80
Pioche et al., 2011	SB	OGIB	37	83	2011	83	60-80
Pioche et al., 2011	SB	CD		0	2011	83	60-80
Pioche et al., 2011	SB	NL		0	2011	83	60-80
Pioche et al., 2011	SB	CeD		0	2011	83	60-80
Pioche et al., 2011	SB	CS		0	2011	83	60-80
Pioche et al., 2011	SB	CS		0	2011	83	60-80
Pioche et al., 2011	SB	CS		0	2011	83	60-80
Pioche et al., 2011	SB	All indications	37	83	2011	83	60-80
Polese et al., 2008	SB	OGIB		0	2008	75	60-80
Polese et al., 2008	SB	CD		0	2008	75	60-80
Polese et al., 2008	SB	NL		0	2008	75	60-80
Polese et al., 2008	SB	CeD		0	2008	75	60-80
Polese et al., 2008	SB	CS		0	2008	75	60-80
Polese et al., 2008	SB	CS	51	75	2008	75	60-80
Polese et al., 2008	SB	CS		0	2008	75	60-80
Polese et al., 2008	SB	All indications	51	75	2008	75	60-80
Postgate et al., 2009	SB	OGIB		93	2009	150	<60
Postgate et al., 2009	SB	CD		4	2009	150	<60
Postgate et al., 2009	SB	NL		4	2009	150	<60
Postgate et al., 2009	SB	CeD		4	2009	150	<60
Postgate et al., 2009	SB	CS		40	2009	150	<60
Postgate et al., 2009	SB	CS		5	2009	150	<60
Postgate et al., 2009	SB	CS		0	2009	150	<60
Postgate et al., 2009	SB	All indications	44	150	2009	150	<60
Prichard et al., 2018	SB	OGIB		99	2018	122	<60
Prichard et al., 2018	SB	CD		5	2018	122	<60
Prichard et al., 2018	SB	NL		0	2018	122	<60
Prichard et al., 2018	SB	CeD		0	2018	122	<60
Prichard et al., 2018	SB	CS		9	2018	122	<60
Prichard et al., 2018	SB	CS		9	2018	122	<60
Prichard et al., 2018	SB	CS		0	2018	122	<60
Prichard et al., 2018	SB	All indications	33	122	2018	122	<60
Purdy et al., 2011	SB	OGIB		262	2011	555	ND
Purdy et al., 2011	SB	CD		250	2011	555	ND
Purdy et al., 2011	SB	NL		0	2011	555	ND
Purdy et al., 2011	SB	CeD		0	2011	555	ND
Purdy et al., 2011	SB	CS		0	2011	555	ND
Purdy et al., 2011	SB	CS		43	2011	555	ND
Purdy et al., 2011	SB	CS		0	2011	555	ND
Purdy et al., 2011	SB	All indications		555	2011	555	ND
Rahman et al., 2015	SB	OGIB		360	2015	400	60-80
Rahman et al., 2015	SB	CD		0	2015	400	60-80
Rahman et al., 2015	SB	NL		0	2015	400	60-80
Rahman et al., 2015	SB	CeD		0	2015	400	60-80
Rahman et al., 2015	SB	CS		0	2015	400	60-80
Rahman et al., 2015	SB	CS		40	2015	400	60-80
Rahman et al., 2015	SB	CS		0	2015	400	60-80
Rahman et al., 2015	SB	All indications	167	400	2015	400	60-80
Rana et al., 2011	SB	OGIB		0	2011	87	<60
Rana et al., 2011	SB	CD		0	2011	87	<60
Rana et al., 2011	SB	NL		0	2011	87	<60
Rana et al., 2011	SB	CeD		0	2011	87	<60
Rana et al., 2011	SB	CS	49	87	2011	87	<60
Rana et al., 2011	SB	CS		0	2011	87	<60
Rana et al., 2011	SB	CS		0	2011	87	<60
Rana et al., 2011	SB	All indications	49	87	2011	87	<60
Rex et al., 2015	CCE	OGIB		0	2015	695	<60
Rex et al., 2015	CCE	CD		0	2015	695	<60
Rex et al., 2015	CCE	NL	392	689	2015	695	<60
Rex et al., 2015	CCE	CeD		0	2015	695	<60
Rex et al., 2015	CCE	CS		0	2015	695	<60
Rex et al., 2015	CCE	CS		0	2015	695	<60
Rex et al., 2015	CCE	CS		0	2015	695	<60
Rex et al., 2015	CCE	All indications	392	689	2015	695	<60
Rey et al., 2010	MCCE	OGIB		0	2010	53	<60
Rey et al., 2010	MCCE	CD		0	2010	53	<60
Rey et al., 2010	MCCE	NL		0	2010	53	<60
Rey et al., 2010	MCCE	CeD		0	2010	53	<60
Rey et al., 2010	MCCE	CS		24	2010	53	<60
Rey et al., 2010	MCCE	CS		0	2010	53	<60
Rey et al., 2010	MCCE	CS		29	2010	53	<60
Rey et al., 2010	MCCE	All indications	24	53	2010	53	<60
Ribeiro et al., 2015	SB	OGIB	91	214	2015	214	60-80
Ribeiro et al., 2015	SB	CD		0	2015	214	60-80
Ribeiro et al., 2015	SB	NL		0	2015	214	60-80
Ribeiro et al., 2015	SB	CeD		0	2015	214	60-80
Ribeiro et al., 2015	SB	CS		0	2015	214	60-80
Ribeiro et al., 2015	SB	CS		0	2015	214	60-80
Ribeiro et al., 2015	SB	CS		0	2015	214	60-80
Ribeiro et al., 2015	SB	All indications	91	214	2015	214	60-80
Riccioni et al., 2010	SB	OGIB	91	138	2010	138	60-80
Riccioni et al., 2010	SB	CD		0	2010	138	60-80
Riccioni et al., 2010	SB	NL		0	2010	138	60-80
Riccioni et al., 2010	SB	CeD		0	2010	138	60-80
Riccioni et al., 2010	SB	CS		0	2010	138	60-80
Riccioni et al., 2010	SB	CS		0	2010	138	60-80
Riccioni et al., 2010	SB	CS		0	2010	138	60-80
Riccioni et al., 2010	SB	All indications	91	138	2010	138	60-80
Robinson et al., 2011	SB	OGIB	310	707	2011	707	60-80
Robinson et al., 2011	SB	CD		0	2011	707	60-80
Robinson et al., 2011	SB	NL		0	2011	707	60-80
Robinson et al., 2011	SB	CeD		0	2011	707	60-80
Robinson et al., 2011	SB	CS		0	2011	707	60-80
Robinson et al., 2011	SB	CS		0	2011	707	60-80
Robinson et al., 2011	SB	CS		0	2011	707	60-80
Robinson et al., 2011	SB	All indications	310	707	2011	707	60-80
Rodrigues-Pinto et al., 2016	SB	OGIB		0	2016	190	<60
Rodrigues-Pinto et al., 2016	SB	CD	150	190	2016	190	<60
Rodrigues-Pinto et al., 2016	SB	NL		0	2016	190	<60
Rodrigues-Pinto et al., 2016	SB	CeD		0	2016	190	<60
Rodrigues-Pinto et al., 2016	SB	CS		0	2016	190	<60
Rodrigues-Pinto et al., 2016	SB	CS		0	2016	190	<60
Rodrigues-Pinto et al., 2016	SB	CS		0	2016	190	<60
Rodrigues-Pinto et al., 2016	SB	All indications	150	190	2016	190	<60
Romero-Vázquez et al., 2016	CCE	OGIB		0	2016	165	<60
Romero-Vázquez et al., 2016	CCE	CD		0	2016	165	<60
Romero-Vázquez et al., 2016	CCE	NL	46	134	2016	165	<60
Romero-Vázquez et al., 2016	CCE	CeD		0	2016	165	<60
Romero-Vázquez et al., 2016	CCE	CS	15	31	2016	165	<60
Romero-Vázquez et al., 2016	CCE	CS		0	2016	165	<60
Romero-Vázquez et al., 2016	CCE	CS		0	2016	165	<60
Romero-Vázquez et al., 2016	CCE	All indications	61	165	2016	165	<60
Römmele et al., 2016	PC	OGIB		26	2016	38	60-80
Römmele et al., 2016	PC	CD		10	2016	38	60-80
Römmele et al., 2016	PC	NL		2	2016	38	60-80
Römmele et al., 2016	PC	CeD		0	2016	38	60-80
Römmele et al., 2016	PC	CS		0	2016	38	60-80
Römmele et al., 2016	PC	CS		0	2016	38	60-80
Römmele et al., 2016	PC	CS		0	2016	38	60-80
Römmele et al., 2016	PC	All indications		38	2016	38	60-80
Rondonotti et al., 2007	SB	OGIB		0	2007	43	<60
Rondonotti et al., 2007	SB	CD		0	2007	43	<60
Rondonotti et al., 2007	SB	NL		0	2007	43	<60
Rondonotti et al., 2007	SB	CeD	29	43	2007	43	<60
Rondonotti et al., 2007	SB	CS		0	2007	43	<60
Rondonotti et al., 2007	SB	CS		0	2007	43	<60
Rondonotti et al., 2007	SB	CS		0	2007	43	<60
Rondonotti et al., 2007	SB	All indications	29	43	2007	43	<60
Rondonotti et al., 2008	SB	OGIB		0	2008	124	ND
Rondonotti et al., 2008	SB	CD		0	2008	124	ND
Rondonotti et al., 2008	SB	NL	100	124	2008	124	ND
Rondonotti et al., 2008	SB	CeD			2008	124	ND
Rondonotti et al., 2008	SB	CS			2008	124	ND
Rondonotti et al., 2008	SB	CS		0	2008	124	ND
Rondonotti et al., 2008	SB	CS		0	2008	124	ND
Rondonotti et al., 2008	SB	All indications	100	124	2008	124	ND
Rondonotti et al., 2010	SB	OGIB	1825	1966	2010	2921	ND
Rondonotti et al., 2010	SB	CD	167	336	2010	2921	ND
Rondonotti et al., 2010	SB	NL	107	191	2010	2921	ND
Rondonotti et al., 2010	SB	CeD	33	94	2010	2921	ND
Rondonotti et al., 2010	SB	CS	61	295	2010	2921	ND
Rondonotti et al., 2010	SB	CS	18	39	2010	2921	ND
Rondonotti et al., 2010	SB	CS		0	2010	2921	ND
Rondonotti et al., 2010	SB	All indications	2211	2921	2010	2921	ND
Rondonotti et al., 2014	CCE	OGIB		0	2014	50	<60
Rondonotti et al., 2014	CCE	CD		0	2014	50	<60
Rondonotti et al., 2014	CCE	NL		50	2014	50	<60
Rondonotti et al., 2014	CCE	CeD		0	2014	50	<60
Rondonotti et al., 2014	CCE	CS		0	2014	50	<60
Rondonotti et al., 2014	CCE	CS		0	2014	50	<60
Rondonotti et al., 2014	CCE	CS		0	2014	50	<60
Rondonotti et al., 2014	CCE	All indications		50	2014	50	<60
Rondonotti et al., 2016	SB	OGIB		2390	2016	3117	60-80
Rondonotti et al., 2016	SB	CD		168	2016	3117	60-80
Rondonotti et al., 2016	SB	NL		0	2016	3117	60-80
Rondonotti et al., 2016	SB	CeD		0	2016	3117	60-80
Rondonotti et al., 2016	SB	CS		93	2016	3117	60-80
Rondonotti et al., 2016	SB	CS		466	2016	3117	60-80
Rondonotti et al., 2016	SB	CS		0	2016	3117	60-80
Rondonotti et al., 2016	SB	All indications	1508	3117	2016	3117	60-80
Rosa et al., 2012	SB	OGIB		0	2012	56	<60
Rosa et al., 2012	SB	CD	23	56	2012	56	<60
Rosa et al., 2012	SB	NL		0	2012	56	<60
Rosa et al., 2012	SB	CeD		0	2012	56	<60
Rosa et al., 2012	SB	CS		0	2012	56	<60
Rosa et al., 2012	SB	CS		0	2012	56	<60
Rosa et al., 2012	SB	CS		0	2012	56	<60
Rosa et al., 2012	SB	All indications	23	56	2012	56	<60
Sachdev et al., 2007	SB	OGIB		99	2007	115	60-80
Sachdev et al., 2007	SB	CD		6	2007	115	60-80
Sachdev et al., 2007	SB	NL		0	2007	115	60-80
Sachdev et al., 2007	SB	CeD		0	2007	115	60-80
Sachdev et al., 2007	SB	CS		0	2007	115	60-80
Sachdev et al., 2007	SB	CS		10	2007	115	60-80
Sachdev et al., 2007	SB	CS		0	2007	115	60-80
Sachdev et al., 2007	SB	All indications		115	2007	115	60-80
Sacher‐Huvelin et al., 2010	CCE	OGIB		0	2010	542	60-80
Sacher‐Huvelin et al., 2010	CCE	CD		0	2010	542	60-80
Sacher‐Huvelin et al., 2010	CCE	NL	249	542	2010	542	60-80
Sacher‐Huvelin et al., 2010	CCE	CeD		0	2010	542	60-80
Sacher‐Huvelin et al., 2010	CCE	CS		0	2010	542	60-80
Sacher‐Huvelin et al., 2010	CCE	CS		0	2010	542	60-80
Sacher‐Huvelin et al., 2010	CCE	CS		0	2010	542	60-80
Sacher‐Huvelin et al., 2010	CCE	All indications	249	542	2010	542	60-80
Saito et al., 2015	CCE	OGIB		0	2015	66	<60
Saito et al., 2015	CCE	CD		0	2015	66	<60
Saito et al., 2015	CCE	NL	62	66	2015	66	<60
Saito et al., 2015	CCE	CeD		0	2015	66	<60
Saito et al., 2015	CCE	CS		0	2015	66	<60
Saito et al., 2015	CCE	CS		0	2015	66	<60
Saito et al., 2015	CCE	CS		0	2015	66	<60
Saito et al., 2015	CCE	All indications	62	66	2015	66	<60
Sakai et al., 2013	SB	OGIB	148	242	2013	242	60-80
Sakai et al., 2013	SB	CD		0	2013	242	60-80
Sakai et al., 2013	SB	NL		0	2013	242	60-80
Sakai et al., 2013	SB	CeD		0	2013	242	60-80
Sakai et al., 2013	SB	CS		0	2013	242	60-80
Sakai et al., 2013	SB	CS		0	2013	242	60-80
Sakai et al., 2013	SB	CS		0	2013	242	60-80
[truncated: 626 more rows]

## Sheet: Table S3
Reference	Capsule	Indication	Cases	n	Year	N	age range
Aasen et al., 2019	SB	OGIB			2019	260	60-80
Aasen et al., 2019	SB	CD			2019	260	60-80
Aasen et al., 2019	SB	NL			2019	260	60-80
Aasen et al., 2019	SB	CeD			2019	260	60-80
Aasen et al., 2019	SB	CS			2019	260	60-80
Aasen et al., 2019	SB	CS			2019	260	60-80
Aasen et al., 2019	SB	CS			2019	260	60-80
Aasen et al., 2019	SB	All indications	226	260	2019	260	60-80
Abdelaal et al., 2015	SB	OGIB			2015	70	ND
Abdelaal et al., 2015	SB	CD			2015	70	ND
Abdelaal et al., 2015	SB	NL			2015	70	ND
Abdelaal et al., 2015	SB	CeD			2015	70	ND
Abdelaal et al., 2015	SB	CS			2015	70	ND
Abdelaal et al., 2015	SB	CS			2015	70	ND
Abdelaal et al., 2015	SB	CS			2015	70	ND
Abdelaal et al., 2015	SB	All indications			2015	70	ND
Adler et al., 2012	CCE	OGIB			2012	120	<60
Adler et al., 2012	CCE	CD			2012	120	<60
Adler et al., 2012	CCE	NL			2012	120	<60
Adler et al., 2012	CCE	CeD			2012	120	<60
Adler et al., 2012	CCE	CS			2012	120	<60
Adler et al., 2012	CCE	CS			2012	120	<60
Adler et al., 2012	CCE	CS			2012	120	<60
Adler et al., 2012	CCE	All indications	105	120	2012	120	<60
Adler et al., 2013	CCE	OGIB			2013	41	<60
Adler et al., 2013	CCE	CD			2013	41	<60
Adler et al., 2013	CCE	NL			2013	41	<60
Adler et al., 2013	CCE	CeD			2013	41	<60
Adler et al., 2013	CCE	CS			2013	41	<60
Adler et al., 2013	CCE	CS			2013	41	<60
Adler et al., 2013	CCE	CS			2013	41	<60
Adler et al., 2013	CCE	All indications	35	41	2013	41	<60
Adrian-de-Ganzo et al., 2015	CCE	OGIB			2015	120	<60
Adrian-de-Ganzo et al., 2015	CCE	CD			2015	120	<60
Adrian-de-Ganzo et al., 2015	CCE	NL			2015	120	<60
Adrian-de-Ganzo et al., 2015	CCE	CeD			2015	120	<60
Adrian-de-Ganzo et al., 2015	CCE	CS			2015	120	<60
Adrian-de-Ganzo et al., 2015	CCE	CS			2015	120	<60
Adrian-de-Ganzo et al., 2015	CCE	CS			2015	120	<60
Adrian-de-Ganzo et al., 2015	CCE	All indications	30	45	2015	120	<60
Al-Bawardy et al., 2019	SB	OGIB			2019	60	<60
Al-Bawardy et al., 2019	SB	CD			2019	60	<60
Al-Bawardy et al., 2019	SB	NL			2019	60	<60
Al-Bawardy et al., 2019	SB	CeD			2019	60	<60
Al-Bawardy et al., 2019	SB	CS			2019	60	<60
Al-Bawardy et al., 2019	SB	CS			2019	60	<60
Al-Bawardy et al., 2019	SB	CS			2019	60	<60
Al-Bawardy et al., 2019	SB	All indications	48	57	2019	60	<60
Albert et al., 2008	SB	OGIB	251	285	2008	285	60-80
Albert et al., 2008	SB	CD			2008	285	60-80
Albert et al., 2008	SB	NL			2008	285	60-80
Albert et al., 2008	SB	CeD			2008	285	60-80
Albert et al., 2008	SB	CS			2008	285	60-80
Albert et al., 2008	SB	CS			2008	285	60-80
Albert et al., 2008	SB	CS			2008	285	60-80
Albert et al., 2008	SB	All indications	251	285	2008	285	60-80
Albert et al., 2011	SB	OGIB			2011	390	60-80
Albert et al., 2011	SB	CD			2011	390	60-80
Albert et al., 2011	SB	NL			2011	390	60-80
Albert et al., 2011	SB	CeD			2011	390	60-80
Albert et al., 2011	SB	CS			2011	390	60-80
Albert et al., 2011	SB	CS			2011	390	60-80
Albert et al., 2011	SB	CS			2011	390	60-80
Albert et al., 2011	SB	All indications			2011	390	60-80
Albrecht et al., 2017	SB	OGIB			2017	161	<60
Albrecht et al., 2017	SB	CD			2017	161	<60
Albrecht et al., 2017	SB	NL			2017	161	<60
Albrecht et al., 2017	SB	CeD			2017	161	<60
Albrecht et al., 2017	SB	CS			2017	161	<60
Albrecht et al., 2017	SB	CS			2017	161	<60
Albrecht et al., 2017	SB	CS			2017	161	<60
Albrecht et al., 2017	SB	All indications	149	159	2017	161	<60
Albuquerque et al., 2016	PC	OGIB			2016	151	<60
Albuquerque et al., 2016	PC	CD			2016	151	<60
Albuquerque et al., 2016	PC	NL			2016	151	<60
Albuquerque et al., 2016	PC	CeD			2016	151	<60
Albuquerque et al., 2016	PC	CS			2016	151	<60
Albuquerque et al., 2016	PC	CS			2016	151	<60
Albuquerque et al., 2016	PC	CS			2016	151	<60
Albuquerque et al., 2016	PC	All indications			2016	151	<60
Alkhormi et al., 2018	SB	OGIB			2018	103	<60
Alkhormi et al., 2018	SB	CD			2018	103	<60
Alkhormi et al., 2018	SB	NL			2018	103	<60
Alkhormi et al., 2018	SB	CeD			2018	103	<60
Alkhormi et al., 2018	SB	CS			2018	103	<60
Alkhormi et al., 2018	SB	CS			2018	103	<60
Alkhormi et al., 2018	SB	CS			2018	103	<60
Alkhormi et al., 2018	SB	All indications	101	103	2018	103	<60
Almaeida et al., 2009	SB	OGIB			2009	95	<60
Almaeida et al., 2009	SB	CD			2009	95	<60
Almaeida et al., 2009	SB	NL			2009	95	<60
Almaeida et al., 2009	SB	CeD			2009	95	<60
Almaeida et al., 2009	SB	CS			2009	95	<60
Almaeida et al., 2009	SB	CS			2009	95	<60
Almaeida et al., 2009	SB	CS			2009	95	<60
Almaeida et al., 2009	SB	All indications	75	95	2009	95	<60
Alsahafi et al., 2017	SB	OGIB			2017	54	60-80
Alsahafi et al., 2017	SB	CD			2017	54	60-80
Alsahafi et al., 2017	SB	NL			2017	54	60-80
Alsahafi et al., 2017	SB	CeD			2017	54	60-80
Alsahafi et al., 2017	SB	CS			2017	54	60-80
Alsahafi et al., 2017	SB	CS			2017	54	60-80
Alsahafi et al., 2017	SB	CS			2017	54	60-80
Alsahafi et al., 2017	SB	All indications	46	54	2017	54	60-80
Alsahafi et al., 2020	SB	OGIB			2020	43	60-80
Alsahafi et al., 2020	SB	CD			2020	43	60-80
Alsahafi et al., 2020	SB	NL			2020	43	60-80
Alsahafi et al., 2020	SB	CeD			2020	43	60-80
Alsahafi et al., 2020	SB	CS			2020	43	60-80
Alsahafi et al., 2020	SB	CS			2020	43	60-80
Alsahafi et al., 2020	SB	CS			2020	43	60-80
Alsahafi et al., 2020	SB	All indications	33	43	2020	43	60-80
Alvarez-Urturi et al., 2017	CCE	OGIB			2017	51	<60
Alvarez-Urturi et al., 2017	CCE	CD			2017	51	<60
Alvarez-Urturi et al., 2017	CCE	NL			2017	51	<60
Alvarez-Urturi et al., 2017	CCE	CeD			2017	51	<60
Alvarez-Urturi et al., 2017	CCE	CS			2017	51	<60
Alvarez-Urturi et al., 2017	CCE	CS			2017	51	<60
Alvarez-Urturi et al., 2017	CCE	CS			2017	51	<60
Alvarez-Urturi et al., 2017	CCE	All indications	44	51	2017	51	<60
Amornsawadwattana et al., 2016	SB	OGIB			2016	30	60-80
Amornsawadwattana et al., 2016	SB	CD			2016	30	60-80
Amornsawadwattana et al., 2016	SB	NL			2016	30	60-80
Amornsawadwattana et al., 2016	SB	CeD			2016	30	60-80
Amornsawadwattana et al., 2016	SB	CS			2016	30	60-80
Amornsawadwattana et al., 2016	SB	CS			2016	30	60-80
Amornsawadwattana et al., 2016	SB	CS			2016	30	60-80
Amornsawadwattana et al., 2016	SB	All indications	28	30	2016	30	60-80
Aoyama et al., 2013	SB	OGIB			2013	60	60-80
Aoyama et al., 2013	SB	CD			2013	60	60-80
Aoyama et al., 2013	SB	NL			2013	60	60-80
Aoyama et al., 2013	SB	CeD			2013	60	60-80
Aoyama et al., 2013	SB	CS			2013	60	60-80
Aoyama et al., 2013	SB	CS	55	60	2013	60	60-80
Aoyama et al., 2013	SB	CS			2013	60	60-80
Aoyama et al., 2013	SB	All indications	55	60	2013	60	60-80
Aoyama et al., 2014	SB	OGIB			2014	119	60-80
Aoyama et al., 2014	SB	CD			2014	119	60-80
Aoyama et al., 2014	SB	NL			2014	119	60-80
Aoyama et al., 2014	SB	CeD			2014	119	60-80
Aoyama et al., 2014	SB	CS			2014	119	60-80
Aoyama et al., 2014	SB	CS			2014	119	60-80
Aoyama et al., 2014	SB	CS			2014	119	60-80
Aoyama et al., 2014	SB	All indications			2014	119	60-80
Aparicio et al., 2009	SB	OGIB			2009	93	<60
Aparicio et al., 2009	SB	CD			2009	93	<60
Aparicio et al., 2009	SB	NL			2009	93	<60
Aparicio et al., 2009	SB	CeD			2009	93	<60
Aparicio et al., 2009	SB	CS			2009	93	<60
Aparicio et al., 2009	SB	CS			2009	93	<60
Aparicio et al., 2009	SB	CS			2009	93	<60
Aparicio et al., 2009	SB	All indications	69	88	2009	93	<60
Arakawa et al., 2009	SB	OGIB			2009	162	60-80
Arakawa et al., 2009	SB	CD			2009	162	60-80
Arakawa et al., 2009	SB	NL			2009	162	60-80
Arakawa et al., 2009	SB	CeD			2009	162	60-80
Arakawa et al., 2009	SB	CS			2009	162	60-80
Arakawa et al., 2009	SB	CS			2009	162	60-80
Arakawa et al., 2009	SB	CS			2009	162	60-80
Arakawa et al., 2009	SB	All indications			2009	162	60-80
Assadsangabi et al., 2015	PC	OGIB			2015	400	<60
Assadsangabi et al., 2015	PC	CD			2015	400	<60
Assadsangabi et al., 2015	PC	NL			2015	400	<60
Assadsangabi et al., 2015	PC	CeD			2015	400	<60
Assadsangabi et al., 2015	PC	CS			2015	400	<60
Assadsangabi et al., 2015	PC	CS			2015	400	<60
Assadsangabi et al., 2015	PC	CS			2015	400	<60
Assadsangabi et al., 2015	PC	All indications	386	399	2015	400	<60
Atlas et al., 2011	SB	OGIB			2011	126	<60
Atlas et al., 2011	SB	CD			2011	126	<60
Atlas et al., 2011	SB	NL			2011	126	<60
Atlas et al., 2011	SB	CeD	32	42	2011	126	<60
Atlas et al., 2011	SB	CS			2011	126	<60
Atlas et al., 2011	SB	CS			2011	126	<60
Atlas et al., 2011	SB	CS	69	84	2011	126	<60
Atlas et al., 2011	SB	All indications	101	126	2011	126	<60
Bahar et al., 2019	SB	OGIB			2019	245	<60
Bahar et al., 2019	SB	CD			2019	245	<60
Bahar et al., 2019	SB	NL			2019	245	<60
Bahar et al., 2019	SB	CeD			2019	245	<60
Bahar et al., 2019	SB	CS			2019	245	<60
Bahar et al., 2019	SB	CS			2019	245	<60
Bahar et al., 2019	SB	CS			2019	245	<60
Bahar et al., 2019	SB	All indications	237	245	2019	245	<60
Baltes et al., 2018	CCE	OGIB			2018	81	<60
Baltes et al., 2018	CCE	CD			2018	81	<60
Baltes et al., 2018	CCE	NL			2018	81	<60
Baltes et al., 2018	CCE	CeD			2018	81	<60
Baltes et al., 2018	CCE	CS			2018	81	<60
Baltes et al., 2018	CCE	CS			2018	81	<60
Baltes et al., 2018	CCE	CS			2018	81	<60
Baltes et al., 2018	CCE	All indications	48	74	2018	81	<60
Ben Soussan et al., 2004	SB	OGIB			2004	35	<60
Ben Soussan et al., 2004	SB	CD			2004	35	<60
Ben Soussan et al., 2004	SB	NL			2004	35	<60
Ben Soussan et al., 2004	SB	CeD			2004	35	<60
Ben Soussan et al., 2004	SB	CS			2004	35	<60
Ben Soussan et al., 2004	SB	CS			2004	35	<60
Ben Soussan et al., 2004	SB	CS			2004	35	<60
Ben Soussan et al., 2004	SB	All indications			2004	35	<60
Ben Soussan et al., 2005	SB	OGIB	40	42	2005	42	<60
Ben Soussan et al., 2005	SB	CD			2005	42	<60
Ben Soussan et al., 2005	SB	NL			2005	42	<60
Ben Soussan et al., 2005	SB	CeD			2005	42	<60
Ben Soussan et al., 2005	SB	CS			2005	42	<60
Ben Soussan et al., 2005	SB	CS			2005	42	<60
Ben Soussan et al., 2005	SB	CS			2005	42	<60
Ben Soussan et al., 2005	SB	All indications	40	42	2005	42	<60
Ben Soussan et al., 2005a	SB	OGIB			2005	200	<60
Ben Soussan et al., 2005a	SB	CD			2005	200	<60
Ben Soussan et al., 2005a	SB	NL			2005	200	<60
Ben Soussan et al., 2005a	SB	CeD			2005	200	<60
Ben Soussan et al., 2005a	SB	CS			2005	200	<60
Ben Soussan et al., 2005a	SB	CS			2005	200	<60
Ben Soussan et al., 2005a	SB	CS			2005	200	<60
Ben Soussan et al., 2005a	SB	All indications	165	200	2005	200	<60
Boal Carvalho et al., 2017	SB	OGIB			2017	281	60-80
Boal Carvalho et al., 2017	SB	CD			2017	281	60-80
Boal Carvalho et al., 2017	SB	NL			2017	281	60-80
Boal Carvalho et al., 2017	SB	CeD			2017	281	60-80
Boal Carvalho et al., 2017	SB	CS			2017	281	60-80
Boal Carvalho et al., 2017	SB	CS	38	0	2017	281	60-80
Boal Carvalho et al., 2017	SB	CS			2017	281	60-80
Boal Carvalho et al., 2017	SB	All indications			2017	281	60-80
Bocker et al., 2010	SB	OGIB			2010	46	<60
Bocker et al., 2010	SB	CD			2010	46	<60
Bocker et al., 2010	SB	NL			2010	46	<60
Bocker et al., 2010	SB	CeD			2010	46	<60
Bocker et al., 2010	SB	CS			2010	46	<60
Bocker et al., 2010	SB	CS			2010	46	<60
Bocker et al., 2010	SB	CS			2010	46	<60
Bocker et al., 2010	SB	All indications			2010	46	<60
Bossa et al., 2006	SB	OGIB			2006	41	ND
Bossa et al., 2006	SB	CD			2006	41	ND
Bossa et al., 2006	SB	NL			2006	41	ND
Bossa et al., 2006	SB	CeD			2006	41	ND
Bossa et al., 2006	SB	CS			2006	41	ND
Bossa et al., 2006	SB	CS			2006	41	ND
Bossa et al., 2006	SB	CS			2006	41	ND
Bossa et al., 2006	SB	All indications	37	41	2006	41	ND
Bourreille et al., 2006	SB	OGIB			2006	32	<60
Bourreille et al., 2006	SB	CD	32	32	2006	32	<60
Bourreille et al., 2006	SB	NL			2006	32	<60
Bourreille et al., 2006	SB	CeD			2006	32	<60
Bourreille et al., 2006	SB	CS			2006	32	<60
Bourreille et al., 2006	SB	CS			2006	32	<60
Bourreille et al., 2006	SB	CS			2006	32	<60
Bourreille et al., 2006	SB	All indications	32	32	2006	32	<60
Buscaglia et al., 2008	SB	OGIB			2008	287	<60
Buscaglia et al., 2008	SB	CD			2008	287	<60
Buscaglia et al., 2008	SB	NL			2008	287	<60
Buscaglia et al., 2008	SB	CeD			2008	287	<60
Buscaglia et al., 2008	SB	CS			2008	287	<60
Buscaglia et al., 2008	SB	CS			2008	287	<60
Buscaglia et al., 2008	SB	CS			2008	287	<60
Buscaglia et al., 2008	SB	All indications			2008	287	<60
Caddy et al., 2006	SB	OGIB			2006	45	<60
Caddy et al., 2006	SB	CD			2006	45	<60
Caddy et al., 2006	SB	NL			2006	45	<60
Caddy et al., 2006	SB	CeD			2006	45	<60
Caddy et al., 2006	SB	CS			2006	45	<60
Caddy et al., 2006	SB	CS			2006	45	<60
Caddy et al., 2006	SB	CS			2006	45	<60
Caddy et al., 2006	SB	All indications	33	45	2006	45	<60
Calabrese et al., 2013	SB	OGIB			2013	346	60-80
Calabrese et al., 2013	SB	CD			2013	346	60-80
Calabrese et al., 2013	SB	NL			2013	346	60-80
Calabrese et al., 2013	SB	CeD			2013	346	60-80
Calabrese et al., 2013	SB	CS			2013	346	60-80
Calabrese et al., 2013	SB	CS			2013	346	60-80
Calabrese et al., 2013	SB	CS			2013	346	60-80
Calabrese et al., 2013	SB	All indications	311	346	2013	346	60-80
Calabrese et al., 2015	SB	OGIB			2015	849	<60
Calabrese et al., 2015	SB	CD			2015	849	<60
Calabrese et al., 2015	SB	NL			2015	849	<60
Calabrese et al., 2015	SB	CeD			2015	849	<60
Calabrese et al., 2015	SB	CS			2015	849	<60
Calabrese et al., 2015	SB	CS			2015	849	<60
Calabrese et al., 2015	SB	CS			2015	849	<60
Calabrese et al., 2015	SB	All indications	792	849	2015	849	<60
Carter et al., 2018	SB	OGIB			2018	50	<60
Carter et al., 2018	SB	CD	50	50	2018	50	<60
Carter et al., 2018	SB	NL			2018	50	<60
Carter et al., 2018	SB	CeD			2018	50	<60
Carter et al., 2018	SB	CS			2018	50	<60
Carter et al., 2018	SB	CS			2018	50	<60
Carter et al., 2018	SB	CS			2018	50	<60
Carter et al., 2018	SB	All indications	50	50	2018	50	<60
Chandran et al., 2013	ESO	OGIB			2013	83	60-80
Chandran et al., 2013	ESO	CD			2013	83	60-80
Chandran et al., 2013	ESO	NL			2013	83	60-80
Chandran et al., 2013	ESO	CeD			2013	83	60-80
Chandran et al., 2013	ESO	CS			2013	83	60-80
Chandran et al., 2013	ESO	CS			2013	83	60-80
Chandran et al., 2013	ESO	CS			2013	83	60-80
Chandran et al., 2013	ESO	All indications			2013	83	60-80
Chauhan et al., 2018	MCCE	OGIB			2018	112	<60
Chauhan et al., 2018	MCCE	CD			2018	112	<60
Chauhan et al., 2018	MCCE	NL			2018	112	<60
Chauhan et al., 2018	MCCE	CeD			2018	112	<60
Chauhan et al., 2018	MCCE	CS			2018	112	<60
Chauhan et al., 2018	MCCE	CS			2018	112	<60
Chauhan et al., 2018	MCCE	CS			2018	112	<60
Chauhan et al., 2018	MCCE	All indications			2018	112	<60
Chavalitdhamrong et al., 2012	ESO	OGIB			2012	65	<60
Chavalitdhamrong et al., 2012	ESO	CD			2012	65	<60
Chavalitdhamrong et al., 2012	ESO	NL			2012	65	<60
Chavalitdhamrong et al., 2012	ESO	CeD			2012	65	<60
Chavalitdhamrong et al., 2012	ESO	CS			2012	65	<60
Chavalitdhamrong et al., 2012	ESO	CS			2012	65	<60
Chavalitdhamrong et al., 2012	ESO	CS			2012	65	<60
Chavalitdhamrong et al., 2012	ESO	All indications			2012	65	<60
Cheifetz et al., 2006	SB	OGIB			2006	102	<60
Cheifetz et al., 2006	SB	CD			2006	102	<60
Cheifetz et al., 2006	SB	NL			2006	102	<60
Cheifetz et al., 2006	SB	CeD			2006	102	<60
Cheifetz et al., 2006	SB	CS			2006	102	<60
Cheifetz et al., 2006	SB	CS			2006	102	<60
Cheifetz et al., 2006	SB	CS			2006	102	<60
Cheifetz et al., 2006	SB	All indications			2006	102	<60
Cheng et al., 2019	MCCE	OGIB			2019	31	ND
Cheng et al., 2019	MCCE	CD			2019	31	ND
Cheng et al., 2019	MCCE	NL			2019	31	ND
Cheng et al., 2019	MCCE	CeD			2019	31	ND
Cheng et al., 2019	MCCE	CS			2019	31	ND
Cheng et al., 2019	MCCE	CS			2019	31	ND
Cheng et al., 2019	MCCE	CS			2019	31	ND
Cheng et al., 2019	MCCE	All indications	31	31	2019	31	ND
Cheon et al., 2007	SB	OGIB			2007	1291	<60
Cheon et al., 2007	SB	CD			2007	1291	<60
Cheon et al., 2007	SB	NL			2007	1291	<60
Cheon et al., 2007	SB	CeD			2007	1291	<60
Cheon et al., 2007	SB	CS			2007	1291	<60
Cheon et al., 2007	SB	CS			2007	1291	<60
Cheon et al., 2007	SB	CS			2007	1291	<60
Cheon et al., 2007	SB	All indications			2007	1291	<60
Chetcuti et al., 2020	SB	OGIB			2020	300	<60
Chetcuti et al., 2020	SB	CD			2020	300	<60
Chetcuti et al., 2020	SB	NL			2020	300	<60
Chetcuti et al., 2020	SB	CeD			2020	300	<60
Chetcuti et al., 2020	SB	CS			2020	300	<60
Chetcuti et al., 2020	SB	CS			2020	300	<60
Chetcuti et al., 2020	SB	CS			2020	300	<60
Chetcuti et al., 2020	SB	All indications	295	300	2020	300	<60
Chiba et al., 2011	SB	OGIB			2011	53	<60
Chiba et al., 2011	SB	CD			2011	53	<60
Chiba et al., 2011	SB	NL			2011	53	<60
Chiba et al., 2011	SB	CeD			2011	53	<60
Chiba et al., 2011	SB	CS			2011	53	<60
Chiba et al., 2011	SB	CS			2011	53	<60
Chiba et al., 2011	SB	CS			2011	53	<60
Chiba et al., 2011	SB	All indications	49	53	2011	53	<60
Ching et al., 2018	SB	OGIB			2018	50	<60
Ching et al., 2018	SB	CD			2018	50	<60
Ching et al., 2018	SB	NL			2018	50	<60
Ching et al., 2018	SB	CeD			2018	50	<60
Ching et al., 2018	SB	CS			2018	50	<60
Ching et al., 2018	SB	CS			2018	50	<60
Ching et al., 2018	SB	CS			2018	50	<60
Ching et al., 2018	SB	All indications	32	50	2018	50	<60
Ching et al., 2019	MCCE	OGIB			2019	50	60-80
Ching et al., 2019	MCCE	CD			2019	50	60-80
Ching et al., 2019	MCCE	NL			2019	50	60-80
Ching et al., 2019	MCCE	CeD			2019	50	60-80
Ching et al., 2019	MCCE	CS			2019	50	60-80
Ching et al., 2019	MCCE	CS			2019	50	60-80
Ching et al., 2019	MCCE	CS			2019	50	60-80
Ching et al., 2019	MCCE	All indications	41	49	2019	50	60-80
Ching et al., 2019a	MCCE	OGIB			2019	34	60-80
Ching et al., 2019a	MCCE	CD			2019	34	60-80
Ching et al., 2019a	MCCE	NL			2019	34	60-80
Ching et al., 2019a	MCCE	CeD			2019	34	60-80
Ching et al., 2019a	MCCE	CS			2019	34	60-80
Ching et al., 2019a	MCCE	CS			2019	34	60-80
Ching et al., 2019a	MCCE	CS			2019	34	60-80
Ching et al., 2019a	MCCE	All indications			2019	34	60-80
Choi et al., 2013	SB	OGIB	83	105	2013	105	60-80
Choi et al., 2013	SB	CD			2013	105	60-80
Choi et al., 2013	SB	NL			2013	105	60-80
Choi et al., 2013	SB	CeD			2013	105	60-80
Choi et al., 2013	SB	CS			2013	105	60-80
Choi et al., 2013	SB	CS			2013	105	60-80
Choi et al., 2013	SB	CS			2013	105	60-80
Choi et al., 2013	SB	All indications	83	105	2013	105	60-80
Chong et al., 2005	SB	OGIB			2005	43	<60
Chong et al., 2005	SB	CD	19	43	2005	43	<60
Chong et al., 2005	SB	NL			2005	43	<60
Chong et al., 2005	SB	CeD			2005	43	<60
Chong et al., 2005	SB	CS			2005	43	<60
Chong et al., 2005	SB	CS			2005	43	<60
Chong et al., 2005	SB	CS			2005	43	<60
Chong et al., 2005	SB	All indications	19	43	2005	43	<60
Clarke et al., 2008	SB	OGIB			2008	146	<60
Clarke et al., 2008	SB	CD			2008	146	<60
Clarke et al., 2008	SB	NL			2008	146	<60
Clarke et al., 2008	SB	CeD			2008	146	<60
Clarke et al., 2008	SB	CS			2008	146	<60
Clarke et al., 2008	SB	CS			2008	146	<60
Clarke et al., 2008	SB	CS			2008	146	<60
Clarke et al., 2008	SB	All indications			2008	146	<60
Cobrin et al., 2006	SB	OGIB			2006	562	60-80
Cobrin et al., 2006	SB	CD			2006	562	60-80
Cobrin et al., 2006	SB	NL			2006	562	60-80
Cobrin et al., 2006	SB	CeD			2006	562	60-80
Cobrin et al., 2006	SB	CS			2006	562	60-80
Cobrin et al., 2006	SB	CS			2006	562	60-80
Cobrin et al., 2006	SB	CS			2006	562	60-80
Cobrin et al., 2006	SB	All indications			2006	562	60-80
Contaldo et al., 2019	SB	OGIB			2019	109	60-80
Contaldo et al., 2019	SB	CD			2019	109	60-80
Contaldo et al., 2019	SB	NL			2019	109	60-80
Contaldo et al., 2019	SB	CeD			2019	109	60-80
Contaldo et al., 2019	SB	CS			2019	109	60-80
Contaldo et al., 2019	SB	CS			2019	109	60-80
Contaldo et al., 2019	SB	CS			2019	109	60-80
Contaldo et al., 2019	SB	All indications			2019	109	60-80
Costamagna et al., 2015	CCE	OGIB			2015	128	<60
Costamagna et al., 2015	CCE	CD			2015	128	<60
Costamagna et al., 2015	CCE	NL			2015	128	<60
Costamagna et al., 2015	CCE	CeD			2015	128	<60
Costamagna et al., 2015	CCE	CS			2015	128	<60
Costamagna et al., 2015	CCE	CS			2015	128	<60
Costamagna et al., 2015	CCE	CS			2015	128	<60
Costamagna et al., 2015	CCE	All indications	98	103	2015	128	<60
Cuyle et al., 2011	SB	OGIB	99	120	2011	120	60-80
Cuyle et al., 2011	SB	CD			2011	120	60-80
Cuyle et al., 2011	SB	NL			2011	120	60-80
Cuyle et al., 2011	SB	CeD			2011	120	60-80
Cuyle et al., 2011	SB	CS			2011	120	60-80
Cuyle et al., 2011	SB	CS			2011	120	60-80
Cuyle et al., 2011	SB	CS			2011	120	60-80
Cuyle et al., 2011	SB	All indications	99	120	2011	120	60-80
D’Haens et al., 2015	CCE	OGIB			2015	40	<60
D’Haens et al., 2015	CCE	CD	34	40	2015	40	<60
D’Haens et al., 2015	CCE	NL			2015	40	<60
D’Haens et al., 2015	CCE	CeD			2015	40	<60
D’Haens et al., 2015	CCE	CS			2015	40	<60
D’Haens et al., 2015	CCE	CS			2015	40	<60
D’Haens et al., 2015	CCE	CS			2015	40	<60
D’Haens et al., 2015	CCE	All indications	34	40	2015	40	<60
D’Halluin et al., 2005	SB	OGIB	156	156		191	<60
D’Halluin et al., 2005	SB	CD				191	<60
D’Halluin et al., 2005	SB	NL				191	<60
D’Halluin et al., 2005	SB	CeD				191	<60
D’Halluin et al., 2005	SB	CS				191	<60
D’Halluin et al., 2005	SB	CS				191	<60
D’Halluin et al., 2005	SB	CS				191	<60
D’Halluin et al., 2005	SB	All indications	156	156		191	<60
De Bona et al., 2006	SB	OGIB			2006	38	<60
De Bona et al., 2006	SB	CD	37	38	2006	38	<60
De Bona et al., 2006	SB	NL			2006	38	<60
De Bona et al., 2006	SB	CeD			2006	38	<60
De Bona et al., 2006	SB	CS			2006	38	<60
De Bona et al., 2006	SB	CS			2006	38	<60
De Bona et al., 2006	SB	CS			2006	38	<60
De Bona et al., 2006	SB	All indications	37	38	2006	38	<60
Deding et al., 2020	CCE	OGIB			2020	97	ND
Deding et al., 2020	CCE	CD			2020	97	ND
Deding et al., 2020	CCE	NL			2020	97	ND
Deding et al., 2020	CCE	CeD			2020	97	ND
Deding et al., 2020	CCE	CS			2020	97	ND
Deding et al., 2020	CCE	CS	66	97	2020	97	ND
Deding et al., 2020	CCE	CS			2020	97	ND
Deding et al., 2020	CCE	All indications	66	97	2020	97	ND
DeLeusse et al., 2005	SB	OGIB	57	64	2005	64	<60
DeLeusse et al., 2005	SB	CD			2005	64	<60
DeLeusse et al., 2005	SB	NL			2005	64	<60
DeLeusse et al., 2005	SB	CeD			2005	64	<60
DeLeusse et al., 2005	SB	CS			2005	64	<60
DeLeusse et al., 2005	SB	CS			2005	64	<60
DeLeusse et al., 2005	SB	CS			2005	64	<60
DeLeusse et al., 2005	SB	All indications	57	64	2005	64	<60
Demir et al., 2014	SB	OGIB			2014	41	<60
Demir et al., 2014	SB	CD			2014	41	<60
Demir et al., 2014	SB	NL			2014	41	<60
Demir et al., 2014	SB	CeD			2014	41	<60
Demir et al., 2014	SB	CS			2014	41	<60
Demir et al., 2014	SB	CS	34	41	2014	41	<60
Demir et al., 2014	SB	CS			2014	41	<60
Demir et al., 2014	SB	All indications	34	41	2014	41	<60
Denzer et al., 2015	MCCE	OGIB			2015	215	<60
Denzer et al., 2015	MCCE	CD			2015	215	<60
Denzer et al., 2015	MCCE	NL			2015	215	<60
Denzer et al., 2015	MCCE	CeD			2015	215	<60
Denzer et al., 2015	MCCE	CS			2015	215	<60
Denzer et al., 2015	MCCE	CS	189	189	2015	215	<60
Denzer et al., 2015	MCCE	CS			2015	215	<60
Denzer et al., 2015	MCCE	All indications	189	189	2015	215	<60
Di Biase, et al., 2010	ESO	OGIB			2010	93	<60
Di Biase, et al., 2010	ESO	CD			2010	93	<60
Di Biase, et al., 2010	ESO	NL			2010	93	<60
Di Biase, et al., 2010	ESO	CeD			2010	93	<60
Di Biase, et al., 2010	ESO	CS			2010	93	<60
Di Biase, et al., 2010	ESO	CS	88	88	2010	93	<60
Di Biase, et al., 2010	ESO	CS			2010	93	<60
Di Biase, et al., 2010	ESO	All indications	88	88	2010	93	<60
Dolak et al., 2012	SB	OGIB			2012	59	60-80
Dolak et al., 2012	SB	CD			2012	59	60-80
Dolak et al., 2012	SB	NL			2012	59	60-80
Dolak et al., 2012	SB	CeD			2012	59	60-80
Dolak et al., 2012	SB	CS			2012	59	60-80
Dolak et al., 2012	SB	CS			2012	59	60-80
Dolak et al., 2012	SB	CS			2012	59	60-80
Dolak et al., 2012	SB	All indications	48	50	2012	59	60-80
Du et al., 2015	SB	OGIB			2015	204	<60
Du et al., 2015	SB	CD	116	204	2015	204	<60
Du et al., 2015	SB	NL			2015	204	<60
Du et al., 2015	SB	CeD			2015	204	<60
Du et al., 2015	SB	CS			2015	204	<60
Du et al., 2015	SB	CS			2015	204	<60
Du et al., 2015	SB	CS			2015	204	<60
Du et al., 2015	SB	All indications	116	204	2015	204	<60
Du et al., 2015	SB	OGIB			2015	204	<60
Du et al., 2015	SB	CD	116	204	2015	204	<60
Du et al., 2015	SB	NL			2015	204	<60
Du et al., 2015	SB	CeD			2015	204	<60
Du et al., 2015	SB	CS			2015	204	<60
Du et al., 2015	SB	CS			2015	204	<60
Du et al., 2015	SB	CS			2015	204	<60
Du et al., 2015	SB	All indications	116	204	2015	204	<60
Dussault et al., 2013	PC	OGIB			2013	77	<60
Dussault et al., 2013	PC	CD	68	77	2013	77	<60
Dussault et al., 2013	PC	NL			2013	77	<60
Dussault et al., 2013	PC	CeD			2013	77	<60
Dussault et al., 2013	PC	CS			2013	77	<60
Dussault et al., 2013	PC	CS			2013	77	<60
Dussault et al., 2013	PC	CS			2013	77	<60
Dussault et al., 2013	PC	All indications	68	77	2013	77	<60
Efthymiou et al., 2009	SB	OGIB			2009	69	ND
Efthymiou et al., 2009	SB	CD	27	29	2009	69	ND
Efthymiou et al., 2009	SB	NL			2009	69	ND
Efthymiou et al., 2009	SB	CeD			2009	69	ND
Efthymiou et al., 2009	SB	CS			2009	69	ND
Efthymiou et al., 2009	SB	CS	26	26	2009	69	ND
Efthymiou et al., 2009	SB	CS			2009	69	ND
Efthymiou et al., 2009	SB	All indications	53	55	2009	69	ND
Eliakim et al. 2006	CCE	OGIB			2006	91	<60
Eliakim et al. 2006	CCE	CD			2006	91	<60
Eliakim et al. 2006	CCE	NL			2006	91	<60
Eliakim et al. 2006	CCE	CeD			2006	91	<60
Eliakim et al. 2006	CCE	CS			2006	91	<60
Eliakim et al. 2006	CCE	CS	84	84	2006	91	<60
Eliakim et al. 2006	CCE	CS			2006	91	<60
Eliakim et al. 2006	CCE	All indications	84	84	2006	91	<60
Eliakim et al., 2009	CCE	OGIB			2009	104	<60
Eliakim et al., 2009	CCE	CD			2009	104	<60
Eliakim et al., 2009	CCE	NL			2009	104	<60
Eliakim et al., 2009	CCE	CeD			2009	104	<60
Eliakim et al., 2009	CCE	CS			2009	104	<60
Eliakim et al., 2009	CCE	CS	97	98	2009	104	<60
Eliakim et al., 2009	CCE	CS			2009	104	<60
Eliakim et al., 2009	CCE	All indications	97	98	2009	104	<60
Eliakim et al., 2018	PCC	OGIB			2018	41	<60
Eliakim et al., 2018	PCC	CD	29	29	2018	41	<60
Eliakim et al., 2018	PCC	NL			2018	41	<60
Eliakim et al., 2018	PCC	CeD			2018	41	<60
Eliakim et al., 2018	PCC	CS			2018	41	<60
Eliakim et al., 2018	PCC	CS	12	12	2018	41	<60
Eliakim et al., 2018	PCC	CS			2018	41	<60
Eliakim et al., 2018	PCC	All indications	41	41	2018	41	<60
Endo et al., 2008	SB	OGIB			2008	87	<60
Endo et al., 2008	SB	CD			2008	87	<60
Endo et al., 2008	SB	NL			2008	87	<60
Endo et al., 2008	SB	CeD			2008	87	<60
Endo et al., 2008	SB	CS			2008	87	<60
Endo et al., 2008	SB	CS			2008	87	<60
Endo et al., 2008	SB	CS			2008	87	<60
Endo et al., 2008	SB	All indications	45	59	2008	87	<60
Endo et al., 2017	SB	OGIB			2017	264	60-80
Endo et al., 2017	SB	CD			2017	264	60-80
Endo et al., 2017	SB	NL			2017	264	60-80
Endo et al., 2017	SB	CeD			2017	264	60-80
Endo et al., 2017	SB	CS			2017	264	60-80
Endo et al., 2017	SB	CS	157	157	2017	264	60-80
Endo et al., 2017	SB	CS			2017	264	60-80
Endo et al., 2017	SB	All indications	157	157	2017	264	60-80
Ersoy et al., 2006	SB	OGIB	23	23	2006	39	<60
Ersoy et al., 2006	SB	CD	6	6	2006	39	<60
Ersoy et al., 2006	SB	NL	1	1	2006	39	<60
Ersoy et al., 2006	SB	CeD			2006	39	<60
Ersoy et al., 2006	SB	CS			2006	39	<60
Ersoy et al., 2006	SB	CS	9	9	2006	39	<60
Ersoy et al., 2006	SB	CS			2006	39	<60
Ersoy et al., 2006	SB	All indications	39	39	2006	39	<60
Ersoy et al., 2008	SB	OGIB	46	46	2008	66	<60
Ersoy et al., 2008	SB	CD			2008	66	<60
Ersoy et al., 2008	SB	NL			2008	66	<60
Ersoy et al., 2008	SB	CeD			2008	66	<60
Ersoy et al., 2008	SB	CS			2008	66	<60
Ersoy et al., 2008	SB	CS	22	20	2008	66	<60
Ersoy et al., 2008	SB	CS			2008	66	<60
Ersoy et al., 2008	SB	All indications	68	66	2008	66	<60
Esaki et al., 2014	SB	OGIB			2014	174	ND
Esaki et al., 2014	SB	CD	156	174	2014	174	ND
Esaki et al., 2014	SB	NL			2014	174	ND
Esaki et al., 2014	SB	CeD			2014	174	ND
Esaki et al., 2014	SB	CS			2014	174	ND
Esaki et al., 2014	SB	CS			2014	174	ND
Esaki et al., 2014	SB	CS			2014	174	ND
Esaki et al., 2014	SB	All indications	156	174	2014	174	ND
Estévez et al., 2006	SB	OGIB	100	100		100	60-80
Estévez et al., 2006	SB	CD				100	60-80
Estévez et al., 2006	SB	NL				100	60-80
Estévez et al., 2006	SB	CeD				100	60-80
Estévez et al., 2006	SB	CS				100	60-80
Estévez et al., 2006	SB	CS				100	60-80
Estévez et al., 2006	SB	CS				100	60-80
Estévez et al., 2006	SB	All indications	100	100		100	60-80
Farnbacher et al., 2014	CCE	OGIB			2014	70	<60
Farnbacher et al., 2014	CCE	CD			2014	70	<60
Farnbacher et al., 2014	CCE	NL			2014	70	<60
Farnbacher et al., 2014	CCE	CeD			2014	70	<60
Farnbacher et al., 2014	CCE	CS			2014	70	<60
Farnbacher et al., 2014	CCE	CS			2014	70	<60
Farnbacher et al., 2014	CCE	CS			2014	70	<60
Farnbacher et al., 2014	CCE	All indications	48	65	2014	70	<60
Fernandez-Urien et al., 2010	SB	OGIB	82	90	2010	90	<60
Fernandez-Urien et al., 2010	SB	CD			2010	90	<60
Fernandez-Urien et al., 2010	SB	NL			2010	90	<60
Fernandez-Urien et al., 2010	SB	CeD			2010	90	<60
Fernandez-Urien et al., 2010	SB	CS			2010	90	<60
Fernandez-Urien et al., 2010	SB	CS			2010	90	<60
Fernandez-Urien et al., 2010	SB	CS			2010	90	<60
Fernandez-Urien et al., 2010	SB	All indications	82	90	2010	90	<60
Fernandez-Urien et al., 2015	Combi	OGIB			2015	5428	<60
Fernandez-Urien et al., 2015	Combi	CD			2015	5428	<60
Fernandez-Urien et al., 2015	Combi	NL			2015	5428	<60
Fernandez-Urien et al., 2015	Combi	CeD			2015	5428	<60
Fernandez-Urien et al., 2015	Combi	CS			2015	5428	<60
Fernandez-Urien et al., 2015	Combi	CS			2015	5428	<60
Fernandez-Urien et al., 2015	Combi	CS			2015	5428	<60
Fernandez-Urien et al., 2015	Combi	All indications	5326	5428	2015	5428	<60
Figueiredo et al., 2010	SB	OGIB			2010	95	<60
Figueiredo et al., 2010	SB	CD	64	78	2010	95	<60
Figueiredo et al., 2010	SB	NL			2010	95	<60
Figueiredo et al., 2010	SB	CeD			2010	95	<60
Figueiredo et al., 2010	SB	CS			2010	95	<60
Figueiredo et al., 2010	SB	CS			2010	95	<60
Figueiredo et al., 2010	SB	CS			2010	95	<60
Figueiredo et al., 2010	SB	All indications	64	78	2010	95	<60
Fireman et al., 2004	SB	OGIB			2004	160	<60
Fireman et al., 2004	SB	CD	20	21	2004	160	<60
Fireman et al., 2004	SB	NL			2004	160	<60
Fireman et al., 2004	SB	CeD			2004	160	<60
Fireman et al., 2004	SB	CS			2004	160	<60
Fireman et al., 2004	SB	CS	60	61	2004	160	<60
Fireman et al., 2004	SB	CS			2004	160	<60
Fireman et al., 2004	SB	All indications	80	160	2004	160	<60
Flamant et al., 2013	SB	OGIB			2013	108	<60
Flamant et al., 2013	SB	All indications			2013	108	<60
Flemming et al., 2018	SB	OGIB			2018	202	<60
Flemming et al., 2018	SB	CD			2018	202	<60
Flemming et al., 2018	SB	NL			2018	202	<60
Flemming et al., 2018	SB	CeD			2018	202	<60
Flemming et al., 2018	SB	CS			2018	202	<60
Flemming et al., 2018	SB	CS			2018	202	<60
Flemming et al., 2018	SB	CS			2018	202	<60
Flemming et al., 2018	SB	All indications	166	202	2018	202	<60
Frenette et al., 2008	ESO	OGIB			2008	50	<60
Frenette et al., 2008	ESO	CD			2008	50	<60
Frenette et al., 2008	ESO	NL			2008	50	<60
Frenette et al., 2008	ESO	CeD			2008	50	<60
Frenette et al., 2008	ESO	CS			2008	50	<60
Frenette et al., 2008	ESO	CS			2008	50	<60
Frenette et al., 2008	ESO	CS			2008	50	<60
Frenette et al., 2008	ESO	All indications			2008	50	<60
Friedrich et al., 2013	SB	OGIB			2013	33	<60
Friedrich et al., 2013	SB	CD			2013	33	<60
Friedrich et al., 2013	SB	NL			2013	33	<60
Friedrich et al., 2013	SB	CeD			2013	33	<60
Friedrich et al., 2013	SB	CS			2013	33	<60
Friedrich et al., 2013	SB	CS			2013	33	<60
Friedrich et al., 2013	SB	CS			2013	33	<60
Friedrich et al., 2013	SB	All indications			2013	33	<60
Fry et al., 2006	SB	OGIB			2006	64	<60
Fry et al., 2006	SB	CD			2006	64	<60
Fry et al., 2006	SB	NL			2006	64	<60
Fry et al., 2006	SB	CeD			2006	64	<60
Fry et al., 2006	SB	CS			2006	64	<60
Fry et al., 2006	SB	CS			2006	64	<60
Fry et al., 2006	SB	CS			2006	64	<60
Fry et al., 2006	SB	All indications	52	64	2006	64	<60
Fukumoto et al., 2009	SB	OGIB			2009	76	<60
Fukumoto et al., 2009	SB	CD			2009	76	<60
Fukumoto et al., 2009	SB	NL			2009	76	<60
Fukumoto et al., 2009	SB	CeD			2009	76	<60
Fukumoto et al., 2009	SB	CS			2009	76	<60
Fukumoto et al., 2009	SB	CS			2009	76	<60
Fukumoto et al., 2009	SB	CS			2009	76	<60
Fukumoto et al., 2009	SB	All indications			2009	76	<60
Galmiche et al., 2008	ESO	OGIB			2008	89	<60
Galmiche et al., 2008	ESO	CD			2008	89	<60
Galmiche et al., 2008	ESO	NL			2008	89	<60
Galmiche et al., 2008	ESO	CeD			2008	89	<60
Galmiche et al., 2008	ESO	CS			2008	89	<60
Galmiche et al., 2008	ESO	CS			2008	89	<60
Galmiche et al., 2008	ESO	CS			2008	89	<60
Galmiche et al., 2008	ESO	All indications			2008	89	<60
Gan et al., 2015	SB	OGIB			2015	80	<60
Gan et al., 2015	SB	CD			2015	80	<60
Gan et al., 2015	SB	NL			2015	80	<60
Gan et al., 2015	SB	CeD			2015	80	<60
Gan et al., 2015	SB	CS			2015	80	<60
Gan et al., 2015	SB	CS			2015	80	<60
Gan et al., 2015	SB	CS			2015	80	<60
Gan et al., 2015	SB	All indications	66	80	2015	80	<60
Gan et al., 2019	SB	OGIB			2019	112	<60
Gan et al., 2019	SB	CD			2019	112	<60
Gan et al., 2019	SB	NL			2019	112	<60
Gan et al., 2019	SB	CeD			2019	112	<60
Gan et al., 2019	SB	CS			2019	112	<60
Gan et al., 2019	SB	CS			2019	112	<60
Gan et al., 2019	SB	CS			2019	112	<60
Gan et al., 2019	SB	All indications	80	112	2019	112	<60
Gao et al., 2010	SB	OGIB			2010	534	<60
Gao et al., 2010	SB	CD			2010	534	<60
Gao et al., 2010	SB	NL			2010	534	<60
Gao et al., 2010	SB	CeD			2010	534	<60
Gao et al., 2010	SB	CS			2010	534	<60
Gao et al., 2010	SB	CS			2010	534	<60
Gao et al., 2010	SB	CS			2010	534	<60
Gao et al., 2010	SB	All indications	327	370	2010	534	<60
Gay et al., 2006	SB	OGIB			2006	160	<60
Gay et al., 2006	SB	CD			2006	160	<60
Gay et al., 2006	SB	NL			2006	160	<60
Gay et al., 2006	SB	CeD			2006	160	<60
Gay et al., 2006	SB	CS			2006	160	<60
Gay et al., 2006	SB	CS			2006	160	<60
Gay et al., 2006	SB	CS			2006	160	<60
Gay et al., 2006	SB	All indications			2006	160	<60
Gay et al., 2010	SB	OGIB			2010	128	<60
Gay et al., 2010	SB	CD			2010	128	<60
Gay et al., 2010	SB	NL			2010	128	<60
Gay et al., 2010	SB	CeD			2010	128	<60
Gay et al., 2010	SB	CS			2010	128	<60
Gay et al., 2010	SB	CS	119	126	2010	128	<60
Gay et al., 2010	SB	CS			2010	128	<60
Gay et al., 2010	SB	All indications	119	126	2010	128	<60
Gheorge, 2017	SB	OGIB			2017	70	<60
Gheorge, 2017	SB	CD			2017	70	<60
Gheorge, 2017	SB	NL			2017	70	<60
Gheorge, 2017	SB	CeD			2017	70	<60
Gheorge, 2017	SB	CS			2017	70	<60
Gheorge, 2017	SB	CS			2017	70	<60
Gheorge, 2017	SB	CS			2017	70	<60
Gheorge, 2017	SB	All indications	59	64	2017	70	<60
Gilani et al., 2007	SB	OGIB			2007	40	ND
Gilani et al., 2007	SB	CD			2007	40	ND
Gilani et al., 2007	SB	NL			2007	40	ND
Gilani et al., 2007	SB	CeD			2007	40	ND
Gilani et al., 2007	SB	CS			2007	40	ND
Gilani et al., 2007	SB	CS			2007	40	ND
Gilani et al., 2007	SB	CS			2007	40	ND
Gilani et al., 2007	SB	All indications			2007	40	ND
Girelli et al., 2017	SB	OGIB			2017	1433	60-80
Girelli et al., 2017	SB	CD			2017	1433	60-80
Girelli et al., 2017	SB	NL			2017	1433	60-80
Girelli et al., 2017	SB	CeD			2017	1433	60-80
Girelli et al., 2017	SB	CS			2017	1433	60-80
Girelli et al., 2017	SB	CS			2017	1433	60-80
Girelli et al., 2017	SB	CS			2017	1433	60-80
Girelli et al., 2017	SB	All indications			2017	1433	60-80
Goenka et al., 2011	SB	OGIB			2011	385	ND
Goenka et al., 2011	SB	CD			2011	385	ND
Goenka et al., 2011	SB	NL			2011	385	ND
Goenka et al., 2011	SB	CeD			2011	385	ND
Goenka et al., 2011	SB	CS			2011	385	ND
Goenka et al., 2011	SB	CS			2011	385	ND
Goenka et al., 2011	SB	CS			2011	385	ND
Goenka et al., 2011	SB	All indications			2011	385	ND
Gölder et al., 2006	SB	OGIB			2006	36	<60
Gölder et al., 2006	SB	CD			2006	36	<60
Gölder et al., 2006	SB	NL			2006	36	<60
Gölder et al., 2006	SB	CeD			2006	36	<60
Gölder et al., 2006	SB	CS			2006	36	<60
Gölder et al., 2006	SB	CS			2006	36	<60
Gölder et al., 2006	SB	CS			2006	36	<60
Gölder et al., 2006	SB	All indications	21	36	2006	36	<60
Gomes et al., 2020	SB	OGIB	89	89	2020	89	60-80
Gomes et al., 2020	SB	CD			2020	89	60-80
Gomes et al., 2020	SB	NL			2020	89	60-80
Gomes et al., 2020	SB	CeD			2020	89	60-80
Gomes et al., 2020	SB	CS			2020	89	60-80
Gomes et al., 2020	SB	CS			2020	89	60-80
Gomes et al., 2020	SB	CS			2020	89	60-80
Gomes et al., 2020	SB	All indications	89	89	2020	89	60-80
Gómez et al., 2013	SB	OGIB	454	541	2013	780	ND
Gómez et al., 2013	SB	CD			2013	780	ND
Gómez et al., 2013	SB	NL			2013	780	ND
Gómez et al., 2013	SB	CeD			2013	780	ND
Gómez et al., 2013	SB	CS			2013	780	ND
Gómez et al., 2013	SB	CS			2013	780	ND
Gómez et al., 2013	SB	CS			2013	780	ND
Gómez et al., 2013	SB	All indications	454	780	2013	780	ND
González-Suárez et al., 2020	CCE	OGIB			2020	145	60-80
González-Suárez et al., 2020	CCE	CD			2020	145	60-80
González-Suárez et al., 2020	CCE	NL	143	145	2020	145	60-80
González-Suárez et al., 2020	CCE	CeD			2020	145	60-80
González-Suárez et al., 2020	CCE	CS			2020	145	60-80
González-Suárez et al., 2020	CCE	CS			2020	145	60-80
González-Suárez et al., 2020	CCE	CS			2020	145	60-80
González-Suárez et al., 2020	CCE	All indications	143	145	2020	145	60-80
Gralnek et al., 2013	ESO	OGIB	45	46	2013	46	<60
Gralnek et al., 2013	ESO	CD			2013	46	<60
Gralnek et al., 2013	ESO	NL			2013	46	<60
Gralnek et al., 2013	ESO	CeD			2013	46	<60
Gralnek et al., 2013	ESO	CS			2013	46	<60
Gralnek et al., 2013	ESO	CS			2013	46	<60
Gralnek et al., 2013	ESO	CS			2013	46	<60
Gralnek et al., 2013	ESO	All indications	45	46	2013	46	<60
Greener et al., 2016	Combi	OGIB			2016	81	<60
Greener et al., 2016	Combi	CD	56	56	2016	81	<60
Greener et al., 2016	Combi	NL			2016	81	<60
Greener et al., 2016	Combi	CeD			2016	81	<60
Greener et al., 2016	Combi	CS			2016	81	<60
Greener et al., 2016	Combi	CS			2016	81	<60
Greener et al., 2016	Combi	CS			2016	81	<60
Greener et al., 2016	Combi	All indications	56	56	2016	81	<60
Groth et al., 2012	CCE	OGIB			2012	90	ND
Groth et al., 2012	CCE	CD			2012	90	ND
Groth et al., 2012	CCE	NL			2012	90	ND
Groth et al., 2012	CCE	CeD			2012	90	ND
Groth et al., 2012	CCE	CS			2012	90	ND
Groth et al., 2012	CCE	CS			2012	90	ND
Groth et al., 2012	CCE	CS			2012	90	ND
Groth et al., 2012	CCE	All indications	74	89	2012	90	ND
Gu et al., 2017	CCE	OGIB			2017	57	ND
Gu et al., 2017	CCE	CD			2017	57	ND
Gu et al., 2017	CCE	NL			2017	57	ND
Gu et al., 2017	CCE	CeD			2017	57	ND
Gu et al., 2017	CCE	CS			2017	57	ND
Gu et al., 2017	CCE	CS	57	57	2017	57	ND
Gu et al., 2017	CCE	CS			2017	57	ND
Gu et al., 2017	CCE	All indications	57	57	2017	57	ND
Haanstra et al., 2017	SB	OGIB			2017	200	<60
Haanstra et al., 2017	SB	CD			2017	200	<60
Haanstra et al., 2017	SB	NL	134	155	2017	200	<60
Haanstra et al., 2017	SB	CeD			2017	200	<60
Haanstra et al., 2017	SB	CS			2017	200	<60
Haanstra et al., 2017	SB	CS			2017	200	<60
Haanstra et al., 2017	SB	CS			2017	200	<60
Haanstra et al., 2017	SB	All indications	134	155	2017	200	<60
Hadithi et al., 2006	SB	OGIB	35	35	2006	35	60-80
Hadithi et al., 2006	SB	CD			2006	35	60-80
Hadithi et al., 2006	SB	NL			2006	35	60-80
Hadithi et al., 2006	SB	CeD			2006	35	60-80
Hadithi et al., 2006	SB	CS			2006	35	60-80
Hadithi et al., 2006	SB	CS			2006	35	60-80
Hadithi et al., 2006	SB	CS			2006	35	60-80
Hadithi et al., 2006	SB	All indications	35	35	2006	35	60-80
Hakimian et al., 2018	SB	OGIB	43	48	2018	48	60-80
Hakimian et al., 2018	SB	CD			2018	48	60-80
Hakimian et al., 2018	SB	NL			2018	48	60-80
Hakimian et al., 2018	SB	CeD			2018	48	60-80
Hakimian et al., 2018	SB	CS			2018	48	60-80
Hakimian et al., 2018	SB	CS			2018	48	60-80
Hakimian et al., 2018	SB	CS			2018	48	60-80
Hakimian et al., 2018	SB	All indications	43	48	2018	48	60-80
Hale et al., 2016	MCCE	OGIB			2016	122	<60
Hale et al., 2016	MCCE	CD			2016	122	<60
Hale et al., 2016	MCCE	NL			2016	122	<60
Hale et al., 2016	MCCE	CeD			2016	122	<60
Hale et al., 2016	MCCE	CS			2016	122	<60
Hale et al., 2016	MCCE	CS			2016	122	<60
Hale et al., 2016	MCCE	CS			2016	122	<60
Hale et al., 2016	MCCE	All indications	105	120	2016	122	<60
Halling et al., 2014	SB	OGIB	40	0	2014	40	<60
Halling et al., 2014	SB	CD			2014	40	<60
Halling et al., 2014	SB	NL			2014	40	<60
Halling et al., 2014	SB	CeD			2014	40	<60
Halling et al., 2014	SB	CS			2014	40	<60
Halling et al., 2014	SB	CS			2014	40	<60
Halling et al., 2014	SB	CS			2014	40	<60
Halling et al., 2014	SB	All indications	40	40	2014	40	<60
Han et al., 2018	SB	OGIB			2018	83	<60
Han et al., 2018	SB	CD			2018	83	<60
Han et al., 2018	SB	NL			2018	83	<60
Han et al., 2018	SB	CeD			2018	83	<60
Han et al., 2018	SB	CS			2018	83	<60
Han et al., 2018	SB	CS			2018	83	<60
Han et al., 2018	SB	CS			2018	83	<60
Han et al., 2018	SB	All indications	83	83	2018	83	<60
Hansel et al., 2020	SB	OGIB			2020	50	<60
Hansel et al., 2020	SB	CD			2020	50	<60
Hansel et al., 2020	SB	NL			2020	50	<60
Hansel et al., 2020	SB	CeD			2020	50	<60
Hansel et al., 2020	SB	CS			2020	50	<60
Hansel et al., 2020	SB	CS			2020	50	<60
Hansel et al., 2020	SB	CS			2020	50	<60
Hansel et al., 2020	SB	All indications			2020	50	<60
Hartmann et al., 2005	SB	OGIB	31	47	2005	47	60-80
Hartmann et al., 2005	SB	CD			2005	47	60-80
Hartmann et al., 2005	SB	NL			2005	47	60-80
Hartmann et al., 2005	SB	CeD			2005	47	60-80
Hartmann et al., 2005	SB	CS			2005	47	60-80
Hartmann et al., 2005	SB	CS			2005	47	60-80
Hartmann et al., 2005	SB	CS			2005	47	60-80
Hartmann et al., 2005	SB	All indications	31	47	2005	47	60-80
Hartmann et al., 2007	SB	OGIB			2007	55	60-80
Hartmann et al., 2007	SB	CD			2007	55	60-80
Hartmann et al., 2007	SB	NL			2007	55	60-80
Hartmann et al., 2007	SB	CeD			2007	55	60-80
Hartmann et al., 2007	SB	CS			2007	55	60-80
Hartmann et al., 2007	SB	CS			2007	55	60-80
Hartmann et al., 2007	SB	CS			2007	55	60-80
Hartmann et al., 2007	SB	All indications	73	80	2007	55	60-80
Hartmann et al., 2012	CCE	OGIB			2012	50	<60
Hartmann et al., 2012	CCE	CD			2012	50	<60
Hartmann et al., 2012	CCE	NL			2012	50	<60
Hartmann et al., 2012	CCE	CeD			2012	50	<60
Hartmann et al., 2012	CCE	CS			2012	50	<60
Hartmann et al., 2012	CCE	CS			2012	50	<60
Hartmann et al., 2012	CCE	CS			2012	50	<60
Hartmann et al., 2012	CCE	All indications	37	49	2012	50	<60
Herrerias et al., 2008	PC	OGIB			2008	106	<60
Herrerias et al., 2008	PC	CD			2008	106	<60
Herrerias et al., 2008	PC	NL			2008	106	<60
Herrerias et al., 2008	PC	CeD			2008	106	<60
Herrerias et al., 2008	PC	CS			2008	106	<60
Herrerias et al., 2008	PC	CS			2008	106	<60
Herrerias et al., 2008	PC	CS			2008	106	<60
Herrerias et al., 2008	PC	All indications	59	115	2008	106	<60
Herrerías-Gutiérrez et al., 2011	CCE	OGIB			2011	144	<60
Herrerías-Gutiérrez et al., 2011	CCE	CD			2011	144	<60
Herrerías-Gutiérrez et al., 2011	CCE	NL			2011	144	<60
Herrerías-Gutiérrez et al., 2011	CCE	CeD			2011	144	<60
Herrerías-Gutiérrez et al., 2011	CCE	CS			2011	144	<60
Herrerías-Gutiérrez et al., 2011	CCE	CS			2011	144	<60
Herrerías-Gutiérrez et al., 2011	CCE	CS			2011	144	<60
Herrerías-Gutiérrez et al., 2011	CCE	All indications	134	144	2011	144	<60
Hoedemaker et al., 2014	SB	OGIB			2014	674	<60
Hoedemaker et al., 2014	SB	CD			2014	674	<60
Hoedemaker et al., 2014	SB	NL			2014	674	<60
Hoedemaker et al., 2014	SB	CeD			2014	674	<60
Hoedemaker et al., 2014	SB	CS			2014	674	<60
Hoedemaker et al., 2014	SB	CS			2014	674	<60
Hoedemaker et al., 2014	SB	CS			2014	674	<60
Hoedemaker et al., 2014	SB	All indications	487	595	2014	674	<60
Holleran et al., 2014	CCE	OGIB	46	62	2014	62	60-80
Holleran et al., 2014	CCE	CD			2014	62	60-80
Holleran et al., 2014	CCE	NL			2014	62	60-80
Holleran et al., 2014	CCE	CeD			2014	62	60-80
Holleran et al., 2014	CCE	CS			2014	62	60-80
Holleran et al., 2014	CCE	CS			2014	62	60-80
Holleran et al., 2014	CCE	CS			2014	62	60-80
Holleran et al., 2014	CCE	All indications	46	62	2014	62	60-80
Honda et al., 2012	SB	OGIB			2012	159	<60
Honda et al., 2012	SB	CD			2012	159	<60
Honda et al., 2012	SB	NL			2012	159	<60
Honda et al., 2012	SB	CeD			2012	159	<60
Honda et al., 2012	SB	CS			2012	159	<60
Honda et al., 2012	SB	CS			2012	159	<60
Honda et al., 2012	SB	CS			2012	159	<60
Honda et al., 2012	SB	All indications			2012	159	<60
Höög et al., 2012	SB	OGIB	826	1034	2012	2300	<60
Höög et al., 2012	SB	CD	538	742	2012	2300	<60
Höög et al., 2012	SB	NL	52	118	2012	2300	<60
Höög et al., 2012	SB	CeD			2012	2300	<60
Höög et al., 2012	SB	CS			2012	2300	<60
Höög et al., 2012	SB	CS	60	78	2012	2300	<60
Höög et al., 2012	SB	CS			2012	2300	<60
Höög et al., 2012	SB	All indications	1476	1972	2012	2300	<60
Hosoe et al., 2013	CCE	OGIB			2013	40	<60
Hosoe et al., 2013	CCE	CD			2013	40	<60
Hosoe et al., 2013	CCE	NL			2013	40	<60
Hosoe et al., 2013	CCE	CeD			2013	40	<60
Hosoe et al., 2013	CCE	CS			2013	40	<60
Hosoe et al., 2013	CCE	CS	20	40	2013	40	<60
Hosoe et al., 2013	CCE	CS			2013	40	<60
Hosoe et al., 2013	CCE	All indications	20	40	2013	40	<60
Hosoe et al., 2016	SB	OGIB			2016	40	60-80
Hosoe et al., 2016	SB	CD			2016	40	60-80
Hosoe et al., 2016	SB	NL			2016	40	60-80
Hosoe et al., 2016	SB	CeD			2016	40	60-80
Hosoe et al., 2016	SB	CS			2016	40	60-80
Hosoe et al., 2016	SB	CS			2016	40	60-80
Hosoe et al., 2016	SB	CS			2016	40	60-80
Hosoe et al., 2016	SB	All indications			2016	40	60-80
Hosoe et al., 2016a	SB	OGIB			2016	112	60-80
Hosoe et al., 2016a	SB	CD			2016	112	60-80
Hosoe et al., 2016a	SB	NL			2016	112	60-80
Hosoe et al., 2016a	SB	CeD			2016	112	60-80
Hosoe et al., 2016a	SB	CS			2016	112	60-80
Hosoe et al., 2016a	SB	CS			2016	112	60-80
Hosoe et al., 2016a	SB	CS	47	54	2016	112	60-80
Hosoe et al., 2016a	SB	All indications	47	54	2016	112	60-80
Hosono et al., 2011	SB	OGIB			2011	80	<60
Hosono et al., 2011	SB	CD			2011	80	<60
Hosono et al., 2011	SB	NL			2011	80	<60
Hosono et al., 2011	SB	CeD			2011	80	<60
Hosono et al., 2011	SB	CS			2011	80	<60
Hosono et al., 2011	SB	CS			2011	80	<60
Hosono et al., 2011	SB	CS			2011	80	<60
Hosono et al., 2011	SB	All indications	65	80	2011	80	<60
Huang et al., 2018	SB	OGIB			2018	341	<60
Huang et al., 2018	SB	CD			2018	341	<60
Huang et al., 2018	SB	NL			2018	341	<60
Huang et al., 2018	SB	CeD			2018	341	<60
Huang et al., 2018	SB	CS	293	341	2018	341	<60
Huang et al., 2018	SB	CS			2018	341	<60
Huang et al., 2018	SB	CS			2018	341	<60
Huang et al., 2018	SB	All indications	293	341	2018	341	<60
Huang et al., 2020	SB	OGIB			2020	205	<60
Huang et al., 2020	SB	CD			2020	205	<60
Huang et al., 2020	SB	NL			2020	205	<60
Huang et al., 2020	SB	CeD			2020	205	<60
Huang et al., 2020	SB	CS			2020	205	<60
Huang et al., 2020	SB	CS	189	205	2020	205	<60
Huang et al., 2020	SB	CS			2020	205	<60
Huang et al., 2020	SB	All indications	189	205	2020	205	<60
Hussey et al., 2018	CCE	OGIB			2018	50	<60
Hussey et al., 2018	CCE	CD			2018	50	<60
Hussey et al., 2018	CCE	NL			2018	50	<60
Hussey et al., 2018	CCE	CeD			2018	50	<60
Hussey et al., 2018	CCE	CS			2018	50	<60
Hussey et al., 2018	CCE	CS			2018	50	<60
Hussey et al., 2018	CCE	CS			2018	50	<60
Hussey et al., 2018	CCE	All indications	38	50	2018	50	<60
Ida et al., 2012	SB	OGIB			2012	232	<60
Ida et al., 2012	SB	CD			2012	232	<60
Ida et al., 2012	SB	NL			2012	232	<60
Ida et al., 2012	SB	CeD			2012	232	<60
Ida et al., 2012	SB	CS			2012	232	<60
Ida et al., 2012	SB	CS			2012	232	<60
Ida et al., 2012	SB	CS			2012	232	<60
Ida et al., 2012	SB	All indications	181	232	2012	232	<60
Igawa et al., 2017	CCE	OGIB			2017	30	<60
Igawa et al., 2017	CCE	CD			2017	30	<60
Igawa et al., 2017	CCE	NL	30	30	2017	30	<60
Igawa et al., 2017	CCE	CeD			2017	30	<60
Igawa et al., 2017	CCE	CS			2017	30	<60
Igawa et al., 2017	CCE	CS			2017	30	<60
Igawa et al., 2017	CCE	CS			2017	30	<60
Igawa et al., 2017	CCE	All indications	30	30	2017	30	<60
Iio et al., 2019	SB	OGIB			2019	146	60-80
Iio et al., 2019	SB	CD			2019	146	60-80
Iio et al., 2019	SB	NL			2019	146	60-80
Iio et al., 2019	SB	CeD			2019	146	60-80
Iio et al., 2019	SB	CS			2019	146	60-80
Iio et al., 2019	SB	CS			2019	146	60-80
Iio et al., 2019	SB	CS			2019	146	60-80
Iio et al., 2019	SB	All indications			2019	146	60-80
Imagawa et al., 2011	SB	OGIB			2011	55	<60
Imagawa et al., 2011	SB	CD			2011	55	<60
Imagawa et al., 2011	SB	NL			2011	55	<60
Imagawa et al., 2011	SB	CeD			2011	55	<60
Imagawa et al., 2011	SB	CS			2011	55	<60
Imagawa et al., 2011	SB	CS			2011	55	<60
Imagawa et al., 2011	SB	CS			2011	55	<60
Imagawa et al., 2011	SB	All indications	37	55	2011	55	<60
Innocenti et al., 2020	SB	OGIB	268	290	2020	290	60-80
Innocenti et al., 2020	SB	CD			2020	290	60-80
Innocenti et al., 2020	SB	NL			2020	290	60-80
Innocenti et al., 2020	SB	CeD			2020	290	60-80
Innocenti et al., 2020	SB	CS			2020	290	60-80
Innocenti et al., 2020	SB	CS			2020	290	60-80
Innocenti et al., 2020	SB	CS			2020	290	60-80
Innocenti et al., 2020	SB	All indications	268	290	2020	290	60-80
Ito et al., 2012	SB	OGIB			2012	44	<60
Ito et al., 2012	SB	CD			2012	44	<60
Ito et al., 2012	SB	NL			2012	44	<60
Ito et al., 2012	SB	CeD			2012	44	<60
Ito et al., 2012	SB	CS			2012	44	<60
Ito et al., 2012	SB	CS			2012	44	<60
Ito et al., 2012	SB	CS			2012	44	<60
Ito et al., 2012	SB	All indications	37	42	2012	44	<60
Jensen et al., 2011	SB	OGIB			2011	93	<60
Jensen et al., 2011	SB	CD			2011	93	<60
Jensen et al., 2011	SB	NL			2011	93	<60
Jensen et al., 2011	SB	CeD			2011	93	<60
Jensen et al., 2011	SB	CS			2011	93	<60
Jensen et al., 2011	SB	CS			2011	93	<60
Jensen et al., 2011	SB	CS			2011	93	<60
Jensen et al., 2011	SB	All indications			2011	93	<60
Jiang et al., 2018	MCCE	OGIB			2018	200	<60
Jiang et al., 2018	MCCE	CD			2018	200	<60
Jiang et al., 2018	MCCE	NL			2018	200	<60
Jiang et al., 2018	MCCE	CeD			2018	200	<60
Jiang et al., 2018	MCCE	CS			2018	200	<60
Jiang et al., 2018	MCCE	CS			2018	200	<60
Jiang et al., 2018	MCCE	CS			2018	200	<60
Jiang et al., 2018	MCCE	All indications			2018	200	<60
Kamalporn et al., 2008	SB	OGIB	51	51	2008	51	60-80
Kamalporn et al., 2008	SB	CD			2008	51	60-80
Kamalporn et al., 2008	SB	NL			2008	51	60-80
Kamalporn et al., 2008	SB	CeD			2008	51	60-80
Kamalporn et al., 2008	SB	CS			2008	51	60-80
Kamalporn et al., 2008	SB	CS			2008	51	60-80
Kamalporn et al., 2008	SB	CS			2008	51	60-80
Kamalporn et al., 2008	SB	All indications	51	51	2008	51	60-80
Kantianis et al., 2009	SB	OGIB			2009	201	60-80
Kantianis et al., 2009	SB	CD			2009	201	60-80
Kantianis et al., 2009	SB	NL			2009	201	60-80
Kantianis et al., 2009	SB	CeD			2009	201	60-80
Kantianis et al., 2009	SB	CS			2009	201	60-80
Kantianis et al., 2009	SB	CS			2009	201	60-80
Kantianis et al., 2009	SB	CS			2009	201	60-80
Kantianis et al., 2009	SB	All indications	158	200	2009	201	60-80
Karagiannis et al., 2006	SB	OGIB	55	68	2006	68	<60
Karagiannis et al., 2006	SB	CD			2006	68	<60
Karagiannis et al., 2006	SB	NL			2006	68	<60
Karagiannis et al., 2006	SB	CeD			2006	68	<60
Karagiannis et al., 2006	SB	CS			2006	68	<60
Karagiannis et al., 2006	SB	CS			2006	68	<60
Karagiannis et al., 2006	SB	CS			2006	68	<60
Karagiannis et al., 2006	SB	All indications	55	68	2006	68	<60
Kastenberg et al., 2017	CCE	OGIB			2017	121	<60
Kastenberg et al., 2017	CCE	CD			2017	121	<60
Kastenberg et al., 2017	CCE	NL			2017	121	<60
Kastenberg et al., 2017	CCE	CeD			2017	121	<60
Kastenberg et al., 2017	CCE	CS			2017	121	<60
Kastenberg et al., 2017	CCE	CS			2017	121	<60
Kastenberg et al., 2017	CCE	CS	90	100	2017	121	<60
Kastenberg et al., 2017	CCE	All indications	90	100	2017	121	<60
Katsinelos et al., 2010a	SB	OGIB			2010	101	<60
Katsinelos et al., 2010a	SB	CD			2010	101	<60
Katsinelos et al., 2010a	SB	NL			2010	101	<60
Katsinelos et al., 2010a	SB	CeD			2010	101	<60
Katsinelos et al., 2010a	SB	CS			2010	101	<60
Katsinelos et al., 2010a	SB	CS			2010	101	<60
Katsinelos et al., 2010a	SB	CS			2010	101	<60
Katsinelos et al., 2010a	SB	All indications	99	101	2010	101	<60
Keil-Rios et al., 2019	SB	OGIB			2019	134	60-80
Keil-Rios et al., 2019	SB	CD			2019	134	60-80
Keil-Rios et al., 2019	SB	NL			2019	134	60-80
Keil-Rios et al., 2019	SB	CeD			2019	134	60-80
Keil-Rios et al., 2019	SB	CS			2019	134	60-80
Keil-Rios et al., 2019	SB	CS			2019	134	60-80
Keil-Rios et al., 2019	SB	CS			2019	134	60-80
Keil-Rios et al., 2019	SB	All indications	109	143	2019	134	60-80
Kim et al., 2005	SB	OGIB			2005	75	<60
Kim et al., 2005	SB	CD			2005	75	<60
Kim et al., 2005	SB	NL			2005	75	<60
Kim et al., 2005	SB	CeD			2005	75	<60
Kim et al., 2005	SB	CS			2005	75	<60
Kim et al., 2005	SB	CS			2005	75	<60
Kim et al., 2005	SB	CS			2005	75	<60
Kim et al., 2005	SB	All indications			2005	75	<60
Kim et al., 2013	SB	OGIB	93	125	2013	125	<60
Kim et al., 2013	SB	CD			2013	125	<60
Kim et al., 2013	SB	NL			2013	125	<60
Kim et al., 2013	SB	CeD			2013	125	<60
Kim et al., 2013	SB	CS			2013	125	<60
Kim et al., 2013	SB	CS			2013	125	<60
Kim et al., 2013	SB	CS			2013	125	<60
Kim et al., 2013	SB	All indications	93	125	2013	125	<60
Kim et al., 2020	Combi	OGIB			2020	4650	<60
Kim et al., 2020	Combi	CD			2020	4650	<60
Kim et al., 2020	Combi	NL			2020	4650	<60
Kim et al., 2020	Combi	CeD			2020	4650	<60
Kim et al., 2020	Combi	CS			2020	4650	<60
Kim et al., 2020	Combi	CS			2020	4650	<60
Kim et al., 2020	Combi	CS			2020	4650	<60
Kim et al., 2020	Combi	All indications	3808	4550	2020	4650	<60
Klein et al., 2016	SB	OGIB			2016	860	<60
Klein et al., 2016	SB	CD			2016	860	<60
Klein et al., 2016	SB	NL			2016	860	<60
Klein et al., 2016	SB	CeD			2016	860	<60
Klein et al., 2016	SB	CS			2016	860	<60
Klein et al., 2016	SB	CS			2016	860	<60
Klein et al., 2016	SB	CS			2016	860	<60
Klein et al., 2016	SB	All indications	761	860	2016	860	<60
Kobaek-Larsen et al., 2018	CCE	OGIB			2018	306	60-80
Kobaek-Larsen et al., 2018	CCE	CD			2018	306	60-80
Kobaek-Larsen et al., 2018	CCE	NL			2018	306	60-80
Kobaek-Larsen et al., 2018	CCE	CeD			2018	306	60-80
Kobaek-Larsen et al., 2018	CCE	CS			2018	306	60-80
Kobaek-Larsen et al., 2018	CCE	CS			2018	306	60-80
Kobaek-Larsen et al., 2018	CCE	CS			2018	306	60-80
Kobaek-Larsen et al., 2018	CCE	All indications	137	253	2018	306	60-80
Koh et al., 2013	SB	OGIB	77	95	2013	95	60-80
Koh et al., 2013	SB	CD			2013	95	60-80
Koh et al., 2013	SB	NL			2013	95	60-80
Koh et al., 2013	SB	CeD			2013	95	60-80
Koh et al., 2013	SB	CS			2013	95	60-80
Koh et al., 2013	SB	CS			2013	95	60-80
Koh et al., 2013	SB	CS			2013	95	60-80
Koh et al., 2013	SB	All indications	77	95	2013	95	60-80
Kopylov et al., 2015	SB	OGIB			2015	56	<60
Kopylov et al., 2015	SB	CD	52	52	2015	56	<60
Kopylov et al., 2015	SB	NL			2015	56	<60
Kopylov et al., 2015	SB	CeD			2015	56	<60
Kopylov et al., 2015	SB	CS			2015	56	<60
Kopylov et al., 2015	SB	CS			2015	56	<60
Kopylov et al., 2015	SB	CS			2015	56	<60
Kopylov et al., 2015	SB	All indications	52	52	2015	56	<60
Kopylov et al., 2018	SB	OGIB			2018	67	<60
Kopylov et al., 2018	SB	CD			2018	67	<60
Kopylov et al., 2018	SB	NL			2018	67	<60
Kopylov et al., 2018	SB	CeD			2018	67	<60
Kopylov et al., 2018	SB	CS	36	36	2018	67	<60
Kopylov et al., 2018	SB	CS			2018	67	<60
Kopylov et al., 2018	SB	CS	28	28	2018	67	<60
Kopylov et al., 2018	SB	All indications	64	64	2018	67	<60
Koulaouzidis et al., 2011	SB	OGIB			2011	67	<60
Koulaouzidis et al., 2011	SB	CD			2011	67	<60
Koulaouzidis et al., 2011	SB	NL			2011	67	<60
Koulaouzidis et al., 2011	SB	CeD			2011	67	<60
Koulaouzidis et al., 2011	SB	CS			2011	67	<60
Koulaouzidis et al., 2011	SB	CS			2011	67	<60
Koulaouzidis et al., 2011	SB	CS			2011	67	<60
Koulaouzidis et al., 2011	SB	All indications			2011	67	<60
Koulaouzidis et al., 2012	SB	OGIB			2012	221	<60
Koulaouzidis et al., 2012	SB	CD			2012	221	<60
Koulaouzidis et al., 2012	SB	NL			2012	221	<60
Koulaouzidis et al., 2012	SB	CeD			2012	221	<60
Koulaouzidis et al., 2012	SB	CS			2012	221	<60
Koulaouzidis et al., 2012	SB	CS			2012	221	<60
Koulaouzidis et al., 2012	SB	CS			2012	221	<60
Koulaouzidis et al., 2012	SB	All indications			2012	221	<60
Koulaouzidis et al., 2012a	SB	OGIB			2012	619	<60
Koulaouzidis et al., 2012a	SB	CD			2012	619	<60
Koulaouzidis et al., 2012a	SB	NL			2012	619	<60
Koulaouzidis et al., 2012a	SB	CeD			2012	619	<60
Koulaouzidis et al., 2012a	SB	CS			2012	619	<60
Koulaouzidis et al., 2012a	SB	CS			2012	619	<60
Koulaouzidis et al., 2012a	SB	CS			2012	619	<60
Koulaouzidis et al., 2012a	SB	All indications	540	619	2012	619	<60
Koulaouzidis et al., 2015	SB	OGIB			2015	635	<60
Koulaouzidis et al., 2015	SB	CD			2015	635	<60
Koulaouzidis et al., 2015	SB	NL			2015	635	<60
Koulaouzidis et al., 2015	SB	CeD			2015	635	<60
Koulaouzidis et al., 2015	SB	CS			2015	635	<60
Koulaouzidis et al., 2015	SB	CS			2015	635	<60
Koulaouzidis et al., 2015	SB	CS			2015	635	<60
Koulaouzidis et al., 2015	SB	All indications	565	635	2015	635	<60
Kroijer et al., 2018	CCE	OGIB			2018	180	<60
Kroijer et al., 2018	CCE	CD			2018	180	<60
Kroijer et al., 2018	CCE	NL	119	180	2018	180	<60
Kroijer et al., 2018	CCE	CeD			2018	180	<60
Kroijer et al., 2018	CCE	CS			2018	180	<60
Kroijer et al., 2018	CCE	CS			2018	180	<60
Kroijer et al., 2018	CCE	CS			2018	180	<60
Kroijer et al., 2018	CCE	All indications	119	180	2018	180	<60
Kroijer et al., 2019	CCE	OGIB			2019	180	<60
Kroijer et al., 2019	CCE	CD			2019	180	<60
Kroijer et al., 2019	CCE	NL			2019	180	<60
Kroijer et al., 2019	CCE	CeD			2019	180	<60
Kroijer et al., 2019	CCE	CS			2019	180	<60
Kroijer et al., 2019	CCE	CS			2019	180	<60
Kroijer et al., 2019	CCE	CS			2019	180	<60
Kroijer et al., 2019	CCE	All indications	120	180	2019	180	<60
Krok et al., 2016	ESO	OGIB			2016	62	ND
Krok et al., 2016	ESO	CD			2016	62	ND
Krok et al., 2016	ESO	NL			2016	62	ND
Krok et al., 2016	ESO	CeD			2016	62	ND
Krok et al., 2016	ESO	CS			2016	62	ND
Krok et al., 2016	ESO	CS	45	62	2016	62	ND
Krok et al., 2016	ESO	CS			2016	62	ND
Krok et al., 2016	ESO	All indications	45	62	2016	62	ND
Kunihara et al., 2018	SB	OGIB			2018	357	<60
Kunihara et al., 2018	SB	CD			2018	357	<60
Kunihara et al., 2018	SB	NL			2018	357	<60
Kunihara et al., 2018	SB	CeD			2018	357	<60
Kunihara et al., 2018	SB	CS			2018	357	<60
Kunihara et al., 2018	SB	CS			2018	357	<60
Kunihara et al., 2018	SB	CS			2018	357	<60
Kunihara et al., 2018	SB	All indications			2018	357	<60
Kurien et al., 2013	SB	OGIB			2013	131	ND
Kurien et al., 2013	SB	CD			2013	131	ND
Kurien et al., 2013	SB	NL			2013	131	ND
Kurien et al., 2013	SB	CeD			2013	131	ND
Kurien et al., 2013	SB	CS			2013	131	ND
Kurien et al., 2013	SB	CS			2013	131	ND
Kurien et al., 2013	SB	CS			2013	131	ND
Kurien et al., 2013	SB	All indications			2013	131	ND
Lai et al., 2007	SB	OGIB	36	43	2007	45	60-80
Lai et al., 2007	SB	CD			2007	45	60-80
Lai et al., 2007	SB	NL			2007	45	60-80
Lai et al., 2007	SB	CeD			2007	45	60-80
Lai et al., 2007	SB	CS			2007	45	60-80
Lai et al., 2007	SB	CS	2	2	2007	45	60-80
Lai et al., 2007	SB	CS			2007	45	60-80
Lai et al., 2007	SB	All indications	38	45	2007	45	60-80
Lai et al., 2020	MCCE	OGIB			2020	171	<60
Lai et al., 2020	MCCE	CD			2020	171	<60
Lai et al., 2020	MCCE	NL			2020	171	<60
Lai et al., 2020	MCCE	CeD			2020	171	<60
Lai et al., 2020	MCCE	CS	161	161	2020	171	<60
Lai et al., 2020	MCCE	CS			2020	171	<60
Lai et al., 2020	MCCE	CS			2020	171	<60
Lai et al., 2020	MCCE	All indications	161	161	2020	171	<60
Laine et al., 2010	SB	OGIB	48	60	2010	60	<60
Laine et al., 2010	SB	CD			2010	60	<60
Laine et al., 2010	SB	NL			2010	60	<60
Laine et al., 2010	SB	CeD			2010	60	<60
Laine et al., 2010	SB	CS			2010	60	<60
Laine et al., 2010	SB	CS			2010	60	<60
Laine et al., 2010	SB	CS			2010	60	<60
Laine et al., 2010	SB	All indications	48	60	2010	60	<60
Lapalus et al., 2008	SB	OGIB	105	127	2008	129	<60
Lapalus et al., 2008	SB	CD			2008	129	<60
Lapalus et al., 2008	SB	NL			2008	129	<60
Lapalus et al., 2008	SB	CeD			2008	129	<60
Lapalus et al., 2008	SB	CS			2008	129	<60
Lapalus et al., 2008	SB	CS			2008	129	<60
Lapalus et al., 2008	SB	CS			2008	129	<60
Lapalus et al., 2008	SB	All indications	105	127	2008	129	<60
Lapalus et al., 2009	ESO	OGIB			2009	120	<60
Lapalus et al., 2009	ESO	CD			2009	120	<60
Lapalus et al., 2009	ESO	NL			2009	120	<60
Lapalus et al., 2009	ESO	CeD			2009	120	<60
Lapalus et al., 2009	ESO	CS			2009	120	<60
Lapalus et al., 2009	ESO	CS	113	120	2009	120	<60
Lapalus et al., 2009	ESO	CS			2009	120	<60
Lapalus et al., 2009	ESO	All indications	113	120	2009	120	<60
Laurain et al., 2014	ESO	OGIB			2014	80	<60
Laurain et al., 2014	ESO	CD			2014	80	<60
Laurain et al., 2014	ESO	NL			2014	80	<60
Laurain et al., 2014	ESO	CeD			2014	80	<60
Laurain et al., 2014	ESO	CS			2014	80	<60
Laurain et al., 2014	ESO	CS	39	80	2014	80	<60
Laurain et al., 2014	ESO	CS			2014	80	<60
Laurain et al., 2014	ESO	All indications	39	80	2014	80	<60
Law et al., 2017	SB	OGIB			2017	495	60-80
Law et al., 2017	SB	CD			2017	495	60-80
Law et al., 2017	SB	NL			2017	495	60-80
Law et al., 2017	SB	CeD			2017	495	60-80
Law et al., 2017	SB	CS			2017	495	60-80
Law et al., 2017	SB	CS			2017	495	60-80
Law et al., 2017	SB	CS			2017	495	60-80
Law et al., 2017	SB	All indications			2017	495	60-80
Lee et al., 2010	SB	OGIB			2010	653	<60
Lee et al., 2010	SB	CD			2010	653	<60
Lee et al., 2010	SB	NL			2010	653	<60
Lee et al., 2010	SB	CeD			2010	653	<60
Lee et al., 2010	SB	CS			2010	653	<60
Lee et al., 2010	SB	CS			2010	653	<60
Lee et al., 2010	SB	CS			2010	653	<60
Lee et al., 2010	SB	All indications	377	535	2010	653	<60
Lee et al., 2019	SB	OGIB			2019	26	<60
Lee et al., 2019	SB	CD			2019	26	<60
Lee et al., 2019	SB	NL			2019	26	<60
Lee et al., 2019	SB	CeD			2019	26	<60
Lee et al., 2019	SB	CS			2019	26	<60
Lee et al., 2019	SB	CS			2019	26	<60
Lee et al., 2019	SB	CS			2019	26	<60
Lee et al., 2019	SB	All indications	18	21	2019	26	<60
Leighton et al., 2014	SB	OGIB			2014	98	<60
Leighton et al., 2014	SB	CD			2014	98	<60
Leighton et al., 2014	SB	NL			2014	98	<60
Leighton et al., 2014	SB	CeD			2014	98	<60
Leighton et al., 2014	SB	CS			2014	98	<60
Leighton et al., 2014	SB	CS			2014	98	<60
Leighton et al., 2014	SB	CS			2014	98	<60
Leighton et al., 2014	SB	All indications			2014	98	<60
Leighton et al., 2017	PCC	OGIB			2017	114	<60
Leighton et al., 2017	PCC	CD	67	75	2017	114	<60
Leighton et al., 2017	PCC	NL			2017	114	<60
Leighton et al., 2017	PCC	CeD			2017	114	<60
Leighton et al., 2017	PCC	CS			2017	114	<60
Leighton et al., 2017	PCC	CS			2017	114	<60
Leighton et al., 2017	PCC	CS			2017	114	<60
Leighton et al., 2017	PCC	All indications	67	75	2017	114	<60
Li et al., 2008	SB	OGIB	647	657	2008	1000	ND
Li et al., 2008	SB	CD	19	22	2008	1000	ND
Li et al., 2008	SB	NL			2008	1000	ND
Li et al., 2008	SB	CeD			2008	1000	ND
Li et al., 2008	SB	CS	159	0	2008	1000	ND
Li et al., 2008	SB	CS	161	162	2008	1000	ND
Li et al., 2008	SB	CS			2008	1000	ND
Li et al., 2008	SB	All indications	986	841	2008	1000	ND
Li et al., 2010	SB	OGIB	190	190	2010	190	ND
Li et al., 2010	SB	CD			2010	190	ND
Li et al., 2010	SB	NL			2010	190	ND
Li et al., 2010	SB	CeD			2010	190	ND
Li et al., 2010	SB	CS			2010	190	ND
Li et al., 2010	SB	CS			2010	190	ND
Li et al., 2010	SB	CS			2010	190	ND
Li et al., 2010	SB	All indications	190	198	2010	190	ND
Li et al., 2016	SB	OGIB	815	853	2016	853	<60
Li et al., 2016	SB	CD			2016	853	<60
Li et al., 2016	SB	NL			2016	853	<60
Li et al., 2016	SB	CeD			2016	853	<60
Li et al., 2016	SB	CS			2016	853	<60
Li et al., 2016	SB	CS			2016	853	<60
Li et al., 2016	SB	CS			2016	853	<60
Li et al., 2016	SB	All indications	815	853	2016	853	<60
Li et al., 2018	ND	OGIB			2018	108	<60
Li et al., 2018	ND	CD			2018	108	<60
Li et al., 2018	ND	NL			2018	108	<60
Li et al., 2018	ND	CeD			2018	108	<60
Li et al., 2018	ND	CS			2018	108	<60
Li et al., 2018	ND	CS			2018	108	<60
Li et al., 2018	ND	CS			2018	108	<60
Li et al., 2018	ND	All indications			2018	108	<60
Liao et al., 2008	SB	OGIB			2008	63	<60
Liao et al., 2008	SB	CD			2008	63	<60
Liao et al., 2008	SB	NL			2008	63	<60
Liao et al., 2008	SB	CeD			2008	63	<60
Liao et al., 2008	SB	CS			2008	63	<60
Liao et al., 2008	SB	CS			2008	63	<60
Liao et al., 2008	SB	CS			2008	63	<60
Liao et al., 2008	SB	All indications	51	60	2008	63	<60
Liao et al., 2009	SB	OGIB			2009	52	<60
Liao et al., 2009	SB	CD			2009	52	<60
Liao et al., 2009	SB	NL			2009	52	<60
Liao et al., 2009	SB	CeD			2009	52	<60
Liao et al., 2009	SB	CS			2009	52	<60
Liao et al., 2009	SB	CS			2009	52	<60
Liao et al., 2009	SB	CS			2009	52	<60
Liao et al., 2009	SB	All indications	43	50	2009	52	<60
Liao et al., 2010	SB	OGIB			2010	110	<60
Liao et al., 2010	SB	CD			2010	110	<60
Liao et al., 2010	SB	NL			2010	110	<60
Liao et al., 2010	SB	CeD			2010	110	<60
Liao et al., 2010	SB	CS			2010	110	<60
Liao et al., 2010	SB	CS			2010	110	<60
Liao et al., 2010	SB	CS			2010	110	<60
Liao et al., 2010	SB	All indications	90	107	2010	110	<60
Liao et al., 2010a	SB	OGIB			2010	2400	<60
Liao et al., 2010a	SB	CD			2010	2400	<60
Liao et al., 2010a	SB	NL			2010	2400	<60
Liao et al., 2010a	SB	CeD			2010	2400	<60
Liao et al., 2010a	SB	CS			2010	2400	<60
Liao et al., 2010a	SB	CS			2010	2400	<60
Liao et al., 2010a	SB	CS			2010	2400	<60
Liao et al., 2010a	SB	All indications	2082	2400	2010	2400	<60
Liao et al., 2012	MCCE	OGIB			2012	34	<60
Liao et al., 2012	MCCE	CD			2012	34	<60
Liao et al., 2012	MCCE	NL			2012	34	<60
Liao et al., 2012	MCCE	CeD			2012	34	<60
Liao et al., 2012	MCCE	CS			2012	34	<60
Liao et al., 2012	MCCE	CS			2012	34	<60
Liao et al., 2012	MCCE	CS	34	34	2012	34	<60
Liao et al., 2012	MCCE	All indications	34	34	2012	34	<60
Liao et al., 2016	MCCE	OGIB			2016	353	<60
Liao et al., 2016	MCCE	CD			2016	353	<60
Liao et al., 2016	MCCE	NL			2016	353	<60
Liao et al., 2016	MCCE	CeD			2016	353	<60
Liao et al., 2016	MCCE	CS			2016	353	<60
Liao et al., 2016	MCCE	CS			2016	353	<60
Liao et al., 2016	MCCE	CS			2016	353	<60
Liao et al., 2016	MCCE	All indications	350	350	2016	353	<60
Lim et al., 2015	SB	OGIB			2015	2914	<60
Lim et al., 2015	SB	CD			2015	2914	<60
Lim et al., 2015	SB	NL			2015	2914	<60
Lim et al., 2015	SB	CeD			2015	2914	<60
Lim et al., 2015	SB	CS			2015	2914	<60
Lim et al., 2015	SB	CS			2015	2914	<60
Lim et al., 2015	SB	CS			2015	2914	<60
Lim et al., 2015	SB	All indications	1952	2914	2015	2914	<60
Lim et al., 2020	SB	OGIB			2020	83	<60
Lim et al., 2020	SB	CD			2020	83	<60
Lim et al., 2020	SB	NL			2020	83	<60
Lim et al., 2020	SB	CeD			2020	83	<60
Lim et al., 2020	SB	CS			2020	83	<60
Lim et al., 2020	SB	CS			2020	83	<60
Lim et al., 2020	SB	CS			2020	83	<60
Lim et al., 2020	SB	All indications	83	83	2020	83	<60
Limsrivilai et al., 2017	SB	OGIB			2017	58	<60
Limsrivilai et al., 2017	SB	CD			2017	58	<60
Limsrivilai et al., 2017	SB	NL			2017	58	<60
Limsrivilai et al., 2017	SB	CeD			2017	58	<60
Limsrivilai et al., 2017	SB	CS			2017	58	<60
Limsrivilai et al., 2017	SB	CS			2017	58	<60
Limsrivilai et al., 2017	SB	CS			2017	58	<60
Limsrivilai et al., 2017	SB	All indications	49	52	2017	58	<60
Liu et al., 2016	SB	OGIB			2016	105	<60
Liu et al., 2016	SB	CD			2016	105	<60
Liu et al., 2016	SB	NL			2016	105	<60
Liu et al., 2016	SB	CeD			2016	105	<60
Liu et al., 2016	SB	CS			2016	105	<60
Liu et al., 2016	SB	CS			2016	105	<60
Liu et al., 2016	SB	CS			2016	105	<60
Liu et al., 2016	SB	All indications			2016	105	<60
Long et al., 2011	SB	OGIB			2011	128	<60
Long et al., 2011	SB	CD			2011	128	<60
Long et al., 2011	SB	NL			2011	128	<60
Long et al., 2011	SB	CeD			2011	128	<60
Long et al., 2011	SB	CS			2011	128	<60
Long et al., 2011	SB	CS			2011	128	<60
Long et al., 2011	SB	CS			2011	128	<60
Long et al., 2011	SB	All indications	108	124	2011	128	<60
Luján-Sanchis et al., 2017	SB	OGIB			2017	163	<60
Luján-Sanchis et al., 2017	SB	CD			2017	163	<60
Luján-Sanchis et al., 2017	SB	NL			2017	163	<60
Luján-Sanchis et al., 2017	SB	CeD	157	163	2017	163	<60
Luján-Sanchis et al., 2017	SB	CS			2017	163	<60
Luján-Sanchis et al., 2017	SB	CS			2017	163	<60
Luján-Sanchis et al., 2017	SB	CS			2017	163	<60
Luján-Sanchis et al., 2017	SB	All indications	157	163	2017	163	<60
Luo et al., 2019	MCCE	OGIB			2019	227	<60
Luo et al., 2019	MCCE	CD			2019	227	<60
Luo et al., 2019	MCCE	NL			2019	227	<60
Luo et al., 2019	MCCE	CeD			2019	227	<60
Luo et al., 2019	MCCE	CS			2019	227	<60
Luo et al., 2019	MCCE	CS			2019	227	<60
Luo et al., 2019	MCCE	CS			2019	227	<60
Luo et al., 2019	MCCE	All indications	120	227	2019	227	<60
Ma et al., 2016	SB	OGIB			2016	401	<60
Ma et al., 2016	SB	CD			2016	401	<60
Ma et al., 2016	SB	NL			2016	401	<60
Ma et al., 2016	SB	CeD			2016	401	<60
Ma et al., 2016	SB	CS			2016	401	<60
Ma et al., 2016	SB	CS			2016	401	<60
Ma et al., 2016	SB	CS			2016	401	<60
Ma et al., 2016	SB	All indications	297	401	2016	401	<60
Marmo et al., 2005	SB	OGIB			2005	31	<60
Marmo et al., 2005	SB	CD			2005	31	<60
Marmo et al., 2005	SB	NL			2005	31	<60
Marmo et al., 2005	SB	CeD			2005	31	<60
Marmo et al., 2005	SB	CS			2005	31	<60
Marmo et al., 2005	SB	CS			2005	31	<60
Marmo et al., 2005	SB	CS			2005	31	<60
Marmo et al., 2005	SB	All indications			2005	31	<60
Marmo et al., 2009	SB	OGIB			2009	201	60-80
Marmo et al., 2009	SB	CD			2009	201	60-80
Marmo et al., 2009	SB	NL			2009	201	60-80
Marmo et al., 2009	SB	CeD			2009	201	60-80
Marmo et al., 2009	SB	CS			2009	201	60-80
Marmo et al., 2009	SB	CS			2009	201	60-80
Marmo et al., 2009	SB	CS			2009	201	60-80
Marmo et al., 2009	SB	All indications	165	193	2009	201	60-80
Marya et al., 2018	SB	OGIB			2018	206	60-80
Marya et al., 2018	SB	CD			2018	206	60-80
Marya et al., 2018	SB	NL			2018	206	60-80
Marya et al., 2018	SB	CeD			2018	206	60-80
Marya et al., 2018	SB	CS			2018	206	60-80
Marya et al., 2018	SB	CS			2018	206	60-80
Marya et al., 2018	SB	CS			2018	206	60-80
Marya et al., 2018	SB	All indications			2018	206	60-80
Mata et al., 2004	SB	OGIB	39	42	2004	42	<60
Mata et al., 2004	SB	CD			2004	42	<60
Mata et al., 2004	SB	NL			2004	42	<60
Mata et al., 2004	SB	CeD			2004	42	<60
Mata et al., 2004	SB	CS			2004	42	<60
Mata et al., 2004	SB	CS			2004	42	<60
Mata et al., 2004	SB	CS			2004	42	<60
Mata et al., 2004	SB	All indications	39	42	2004	42	<60
Mathurin Flamant et al., 2013	SB	CD			2013	108	<60
Mathurin Flamant et al., 2013	SB	NL			2013	108	<60
Mathurin Flamant et al., 2013	SB	CeD			2013	108	<60
Mathurin Flamant et al., 2013	SB	CS			2013	108	<60
Mathurin Flamant et al., 2013	SB	CS			2013	108	<60
Mathurin Flamant et al., 2013	SB	CS			2013	108	<60
Matsumoto et al., 2015	SB	OGIB			2015	72	<60
Matsumoto et al., 2015	SB	CD			2015	72	<60
Matsumoto et al., 2015	SB	NL			2015	72	<60
Matsumoto et al., 2015	SB	CeD			2015	72	<60
Matsumoto et al., 2015	SB	CS			2015	72	<60
Matsumoto et al., 2015	SB	CS	39	42	2015	72	<60
Matsumoto et al., 2015	SB	CS			2015	72	<60
Matsumoto et al., 2015	SB	All indications	39	42	2015	72	<60
Muhammad et al., 2009	SB	OGIB			2009	652	ND
Muhammad et al., 2009	SB	CD			2009	652	ND
Muhammad et al., 2009	SB	NL			2009	652	ND
Muhammad et al., 2009	SB	CeD			2009	652	ND
Muhammad et al., 2009	SB	CS			2009	652	ND
Muhammad et al., 2009	SB	CS			2009	652	ND
Muhammad et al., 2009	SB	CS			2009	652	ND
Muhammad et al., 2009	SB	All indications			2009	652	ND
Murray et al., 2008	SB	OGIB			2008	40	<60
Murray et al., 2008	SB	CD			2008	40	<60
Murray et al., 2008	SB	NL			2008	40	<60
Murray et al., 2008	SB	CeD	37	38	2008	40	<60
Murray et al., 2008	SB	CS			2008	40	<60
Murray et al., 2008	SB	CS			2008	40	<60
Murray et al., 2008	SB	CS			2008	40	<60
Murray et al., 2008	SB	All indications	37	38	2008	40	<60
Mussetto et al., 2013	SB	OGIB	113	118	2013	118	60-80
Mussetto et al., 2013	SB	CD			2013	118	60-80
Mussetto et al., 2013	SB	NL			2013	118	60-80
Mussetto et al., 2013	SB	CeD			2013	118	60-80
Mussetto et al., 2013	SB	CS			2013	118	60-80
Mussetto et al., 2013	SB	CS			2013	118	60-80
Mussetto et al., 2013	SB	CS			2013	118	60-80
Mussetto et al., 2013	SB	All indications	113	118	2013	118	60-80
Nakamura et al., 2006	SB	OGIB	29	32	2006	32	<60
Nakamura et al., 2006	SB	CD			2006	32	<60
Nakamura et al., 2006	SB	NL			2006	32	<60
Nakamura et al., 2006	SB	CeD			2006	32	<60
Nakamura et al., 2006	SB	CS			2006	32	<60
Nakamura et al., 2006	SB	CS			2006	32	<60
Nakamura et al., 2006	SB	CS			2006	32	<60
Nakamura et al., 2006	SB	All indications	29	32	2006	32	<60
Nakamura et al., 2014	PC	OGIB			2014	154	<60
Nakamura et al., 2014	PC	CD			2014	154	<60
Nakamura et al., 2014	PC	NL			2014	154	<60
Nakamura et al., 2014	PC	CeD			2014	154	<60
Nakamura et al., 2014	PC	CS			2014	154	<60
Nakamura et al., 2014	PC	CS	87	100	2014	154	<60
Nakamura et al., 2014	PC	CS			2014	154	<60
Nakamura et al., 2014	PC	All indications	87	100	2014	154	<60
Nakamura et al., 2021	PC	OGIB	124	99	2021	1096	ND
Nakamura et al., 2021	PC	CD	290	127	2021	1096	ND
Nakamura et al., 2021	PC	NL	136	274	2021	1096	ND
Nakamura et al., 2021	PC	CeD			2021	1096	ND
Nakamura et al., 2021	PC	CS			2021	1096	ND
Nakamura et al., 2021	PC	CS			2021	1096	ND
Nakamura et al., 2021	PC	CS			2021	1096	ND
Nakamura et al., 2021	PC	All indications	550	1073	2021	1096	ND
Nakano et al., 2017	SB	OGIB			2017	99	<60
Nakano et al., 2017	SB	CD			2017	99	<60
Nakano et al., 2017	SB	NL			2017	99	<60
Nakano et al., 2017	SB	CeD			2017	99	<60
Nakano et al., 2017	SB	CS	77	99	2017	99	<60
Nakano et al., 2017	SB	CS			2017	99	<60
Nakano et al., 2017	SB	CS			2017	99	<60
Nakano et al., 2017	SB	All indications	77	99	2017	99	<60
Nam et al., 2020	SB	OGIB			2020	31	<60
Nam et al., 2020	SB	CD			2020	31	<60
Nam et al., 2020	SB	NL			2020	31	<60
Nam et al., 2020	SB	CeD			2020	31	<60
Nam et al., 2020	SB	CS			2020	31	<60
Nam et al., 2020	SB	CS			2020	31	<60
Nam et al., 2020	SB	CS			2020	31	<60
Nam et al., 2020	SB	All indications	24	31	2020	31	<60
Nemeth et al., 2016	SB	OGIB			2016	2401	<60
Nemeth et al., 2016	SB	CD			2016	2401	<60
Nemeth et al., 2016	SB	NL			2016	2401	<60
Nemeth et al., 2016	SB	CeD			2016	2401	<60
Nemeth et al., 2016	SB	CS			2016	2401	<60
Nemeth et al., 2016	SB	CS			2016	2401	<60
Nemeth et al., 2016	SB	CS			2016	2401	<60
Nemeth et al., 2016	SB	All indications			2016	2401	<60
Nemeth et al., 2016a	SB	OGIB			2016	406	<60
Nemeth et al., 2016a	SB	CD			2016	406	<60
Nemeth et al., 2016a	SB	NL			2016	406	<60
Nemeth et al., 2016a	SB	CeD			2016	406	<60
Nemeth et al., 2016a	SB	CS			2016	406	<60
Nemeth et al., 2016a	SB	CS			2016	406	<60
Nemeth et al., 2016a	SB	CS			2016	406	<60
Nemeth et al., 2016a	SB	All indications			2016	406	<60
Neu et al., 2005	SB	OGIB			2005	56	60-80
Neu et al., 2005	SB	CD			2005	56	60-80
Neu et al., 2005	SB	NL			2005	56	60-80
Neu et al., 2005	SB	CeD			2005	56	60-80
Neu et al., 2005	SB	CS			2005	56	60-80
Neu et al., 2005	SB	CS			2005	56	60-80
Neu et al., 2005	SB	CS			2005	56	60-80
Neu et al., 2005	SB	All indications			2005	56	60-80
Ninomiya et al., 2012	SB	OGIB			2012	50	60-80
Ninomiya et al., 2012	SB	CD			2012	50	60-80
Ninomiya et al., 2012	SB	NL			2012	50	60-80
Ninomiya et al., 2012	SB	CeD			2012	50	60-80
Ninomiya et al., 2012	SB	CS			2012	50	60-80
Ninomiya et al., 2012	SB	CS			2012	50	60-80
Ninomiya et al., 2012	SB	CS			2012	50	60-80
Ninomiya et al., 2012	SB	All indications	44	44	2012	50	60-80
Niv et al., 2012	SB	OGIB			2012	62	<60
Niv et al., 2012	SB	CD	43	54	2012	62	<60
Niv et al., 2012	SB	NL			2012	62	<60
Niv et al., 2012	SB	CeD			2012	62	<60
Niv et al., 2012	SB	CS			2012	62	<60
Niv et al., 2012	SB	CS			2012	62	<60
Niv et al., 2012	SB	CS			2012	62	<60
Niv et al., 2012	SB	All indications	43	54	2012	62	<60
Nogales et al., 2017	CCE	OGIB			2017	96	<60
Nogales et al., 2017	CCE	CD			2017	96	<60
Nogales et al., 2017	CCE	NL			2017	96	<60
Nogales et al., 2017	CCE	CeD			2017	96	<60
Nogales et al., 2017	CCE	CS			2017	96	<60
Nogales et al., 2017	CCE	CS			2017	96	<60
Nogales et al., 2017	CCE	CS			2017	96	<60
Nogales et al., 2017	CCE	All indications	69	96	2017	96	<60
Oette et al., 2009	SB	OGIB			2009	49	<60
Oette et al., 2009	SB	CD			2009	49	<60
Oette et al., 2009	SB	NL			2009	49	<60
Oette et al., 2009	SB	CeD			2009	49	<60
Oette et al., 2009	SB	CS	15	19	2009	49	<60
Oette et al., 2009	SB	CS	12	19	2009	49	<60
Oette et al., 2009	SB	CS	10	11	2009	49	<60
Oette et al., 2009	SB	All indications	37	49	2009	49	<60
Ogata et al., 2008	SB	OGIB			2008	39	<60
Ogata et al., 2008	SB	CD			2008	39	<60
Ogata et al., 2008	SB	NL			2008	39	<60
Ogata et al., 2008	SB	CeD			2008	39	<60
Ogata et al., 2008	SB	CS			2008	39	<60
Ogata et al., 2008	SB	CS			2008	39	<60
Ogata et al., 2008	SB	CS			2008	39	<60
Ogata et al., 2008	SB	All indications	32	37	2008	39	<60
Omori et al., 2019	PC	OGIB			2019	342	<60
Omori et al., 2019	PC	CD			2019	342	<60
Omori et al., 2019	PC	NL			2019	342	<60
Omori et al., 2019	PC	CeD			2019	342	<60
Omori et al., 2019	PC	CS			2019	342	<60
Omori et al., 2019	PC	CS			2019	342	<60
Omori et al., 2019	PC	CS			2019	342	<60
Omori et al., 2019	PC	All indications	308	342	2019	342	<60
Ormeci et al., 2016	SB	OGIB	112	139	2016	141	60-80
Ormeci et al., 2016	SB	CD			2016	141	60-80
Ormeci et al., 2016	SB	NL			2016	141	60-80
Ormeci et al., 2016	SB	CeD			2016	141	60-80
Ormeci et al., 2016	SB	CS			2016	141	60-80
Ormeci et al., 2016	SB	CS			2016	141	60-80
Ormeci et al., 2016	SB	CS			2016	141	60-80
Ormeci et al., 2016	SB	All indications	112	139	2016	141	60-80
Ormeci et al., 2016a	SB	OGIB			2016	359	ND
Ormeci et al., 2016a	SB	CD			2016	359	ND
Ormeci et al., 2016a	SB	NL			2016	359	ND
Ormeci et al., 2016a	SB	CeD			2016	359	ND
Ormeci et al., 2016a	SB	CS			2016	359	ND
Ormeci et al., 2016a	SB	CS			2016	359	ND
Ormeci et al., 2016a	SB	CS			2016	359	ND
Ormeci et al., 2016a	SB	All indications			2016	359	ND
Otani et al., 2020	CCE	OGIB			2020	60	60-80
Otani et al., 2020	CCE	CD			2020	60	60-80
Otani et al., 2020	CCE	NL			2020	60	60-80
Otani et al., 2020	CCE	CeD			2020	60	60-80
Otani et al., 2020	CCE	CS			2020	60	60-80
Otani et al., 2020	CCE	CS	58	60	2020	60	60-80
Otani et al., 2020	CCE	CS			2020	60	60-80
Otani et al., 2020	CCE	All indications	58	60	2020	60	60-80
Otani et al., 2018	SB	OGIB			2018	363	60-80
Otani et al., 2018	SB	CD			2018	363	60-80
Otani et al., 2018	SB	NL			2018	363	60-80
Otani et al., 2018	SB	CeD			2018	363	60-80
Otani et al., 2018	SB	CS			2018	363	60-80
Otani et al., 2018	SB	CS	284	363	2018	363	60-80
Otani et al., 2018	SB	CS			2018	363	60-80
Otani et al., 2018	SB	All indications	284	363	2018	363	60-80
Ou et al., 2014	SB	OGIB			2014	329	<60
Ou et al., 2014	SB	CD			2014	329	<60
Ou et al., 2014	SB	NL			2014	329	<60
Ou et al., 2014	SB	CeD			2014	329	<60
Ou et al., 2014	SB	CS			2014	329	<60
Ou et al., 2014	SB	CS			2014	329	<60
Ou et al., 2014	SB	CS			2014	329	<60
Ou et al., 2014	SB	All indications	110	122	2014	329	<60
Ou et al., 2015	SB	OGIB			2015	528	<60
Ou et al., 2015	SB	CD			2015	528	<60
Ou et al., 2015	SB	NL			2015	528	<60
Ou et al., 2015	SB	CeD			2015	528	<60
Ou et al., 2015	SB	CS			2015	528	<60
Ou et al., 2015	SB	CS			2015	528	<60
Ou et al., 2015	SB	CS			2015	528	<60
Ou et al., 2015	SB	All indications	371	408	2015	528	<60
Pandey et al., 2016	SB	OGIB	66	68	2016	68	60-80
Pandey et al., 2016	SB	CD			2016	68	60-80
Pandey et al., 2016	SB	NL			2016	68	60-80
Pandey et al., 2016	SB	CeD			2016	68	60-80
Pandey et al., 2016	SB	CS			2016	68	60-80
Pandey et al., 2016	SB	CS			2016	68	60-80
Pandey et al., 2016	SB	CS			2016	68	60-80
Pandey et al., 2016	SB	All indications	66	68	2016	68	60-80
Papadopoulos et al., 2008	SB	OGIB			2008	120	<60
Papadopoulos et al., 2008	SB	CD			2008	120	<60
Papadopoulos et al., 2008	SB	NL			2008	120	<60
Papadopoulos et al., 2008	SB	CeD			2008	120	<60
Papadopoulos et al., 2008	SB	CS			2008	120	<60
Papadopoulos et al., 2008	SB	CS			2008	120	<60
Papadopoulos et al., 2008	SB	CS			2008	120	<60
Papadopoulos et al., 2008	SB	All indications	95	120	2008	120	<60
Parikh et al., 2011	SB	OGIB	183	210	2011	210	ND
Parikh et al., 2011	SB	CD			2011	210	ND
Parikh et al., 2011	SB	NL			2011	210	ND
Parikh et al., 2011	SB	CeD			2011	210	ND
Parikh et al., 2011	SB	CS			2011	210	ND
Parikh et al., 2011	SB	CS			2011	210	ND
Parikh et al., 2011	SB	CS			2011	210	ND
Parikh et al., 2011	SB	All indications	183	210	2011	210	ND
Park et al., 2011	SB	OGIB			2011	68	<60
Park et al., 2011	SB	CD			2011	68	<60
Park et al., 2011	SB	NL			2011	68	<60
Park et al., 2011	SB	CeD			2011	68	<60
Park et al., 2011	SB	CS			2011	68	<60
Park et al., 2011	SB	CS			2011	68	<60
Park et al., 2011	SB	CS			2011	68	<60
Park et al., 2011	SB	All indications	52	68	2011	68	<60
Parodi et al., 2018	CCE	OGIB			2018	177	<60
Parodi et al., 2018	CCE	CD			2018	177	<60
Parodi et al., 2018	CCE	NL	177	177	2018	177	<60
Parodi et al., 2018	CCE	CeD			2018	177	<60
Parodi et al., 2018	CCE	CS			2018	177	<60
Parodi et al., 2018	CCE	CS			2018	177	<60
Parodi et al., 2018	CCE	CS			2018	177	<60
Parodi et al., 2018	CCE	All indications	177	177	2018	177	<60
Pecere et al., 2020	CCE	OGIB			2020	222	60-80
Pecere et al., 2020	CCE	CD			2020	222	60-80
Pecere et al., 2020	CCE	NL	178	222	2020	222	60-80
Pecere et al., 2020	CCE	CeD			2020	222	60-80
Pecere et al., 2020	CCE	CS			2020	222	60-80
Pecere et al., 2020	CCE	CS			2020	222	60-80
Pecere et al., 2020	CCE	CS			2020	222	60-80
Pecere et al., 2020	CCE	All indications	178	222	2020	222	60-80
Pennazio et al., 2004	SB	OGIB	79	100	2004	100	60-80
Pennazio et al., 2004	SB	CD			2004	100	60-80
Pennazio et al., 2004	SB	NL			2004	100	60-80
Pennazio et al., 2004	SB	CeD			2004	100	60-80
Pennazio et al., 2004	SB	CS			2004	100	60-80
Pennazio et al., 2004	SB	CS			2004	100	60-80
Pennazio et al., 2004	SB	CS			2004	100	60-80
Pennazio et al., 2004	SB	All indications	79	100	2004	100	60-80
Petruzziello et al., 2010	SB	OGIB			2010	64	<60
Petruzziello et al., 2010	SB	CD			2010	64	<60
Petruzziello et al., 2010	SB	NL			2010	64	<60
Petruzziello et al., 2010	SB	CeD			2010	64	<60
Petruzziello et al., 2010	SB	CS			2010	64	<60
Petruzziello et al., 2010	SB	CS			2010	64	<60
Petruzziello et al., 2010	SB	CS			2010	64	<60
Petruzziello et al., 2010	SB	All indications			2010	64	<60
Pilz et al., 2010	CCE	OGIB			2010	59	60-80
Pilz et al., 2010	CCE	CD			2010	59	60-80
Pilz et al., 2010	CCE	NL			2010	59	60-80
Pilz et al., 2010	CCE	CeD			2010	59	60-80
Pilz et al., 2010	CCE	CS			2010	59	60-80
Pilz et al., 2010	CCE	CS			2010	59	60-80
Pilz et al., 2010	CCE	CS			2010	59	60-80
Pilz et al., 2010	CCE	All indications			2010	59	60-80
Pioche et al., 2011	SB	OGIB	73	83	2011	83	60-80
Pioche et al., 2011	SB	CD			2011	83	60-80
Pioche et al., 2011	SB	NL			2011	83	60-80
Pioche et al., 2011	SB	CeD			2011	83	60-80
Pioche et al., 2011	SB	CS			2011	83	60-80
Pioche et al., 2011	SB	CS			2011	83	60-80
Pioche et al., 2011	SB	CS			2011	83	60-80
Pioche et al., 2011	SB	All indications	73	83	2011	83	60-80
Polese et al., 2008	SB	OGIB			2008	75	60-80
Polese et al., 2008	SB	CD			2008	75	60-80
Polese et al., 2008	SB	NL			2008	75	60-80
Polese et al., 2008	SB	CeD			2008	75	60-80
Polese et al., 2008	SB	CS			2008	75	60-80
Polese et al., 2008	SB	CS	73	75	2008	75	60-80
Polese et al., 2008	SB	CS			2008	75	60-80
Polese et al., 2008	SB	All indications	73	75	2008	75	60-80
Postgate et al., 2009	SB	OGIB			2009	150	<60
Postgate et al., 2009	SB	CD			2009	150	<60
Postgate et al., 2009	SB	NL			2009	150	<60
Postgate et al., 2009	SB	CeD			2009	150	<60
Postgate et al., 2009	SB	CS			2009	150	<60
Postgate et al., 2009	SB	CS			2009	150	<60
Postgate et al., 2009	SB	CS			2009	150	<60
Postgate et al., 2009	SB	All indications	130	150	2009	150	<60
Prichard et al., 2018	SB	OGIB			2018	122	<60
Prichard et al., 2018	SB	CD			2018	122	<60
Prichard et al., 2018	SB	NL			2018	122	<60
Prichard et al., 2018	SB	CeD			2018	122	<60
Prichard et al., 2018	SB	CS			2018	122	<60
Prichard et al., 2018	SB	CS			2018	122	<60
Prichard et al., 2018	SB	CS			2018	122	<60
Prichard et al., 2018	SB	All indications	116	122	2018	122	<60
Purdy et al., 2011	SB	OGIB			2011	555	ND
Purdy et al., 2011	SB	CD			2011	555	ND
Purdy et al., 2011	SB	NL			2011	555	ND
Purdy et al., 2011	SB	CeD			2011	555	ND
Purdy et al., 2011	SB	CS			2011	555	ND
Purdy et al., 2011	SB	CS			2011	555	ND
Purdy et al., 2011	SB	CS			2011	555	ND
Purdy et al., 2011	SB	All indications			2011	555	ND
Rahman et al., 2015	SB	OGIB			2015	400	60-80
Rahman et al., 2015	SB	CD			2015	400	60-80
Rahman et al., 2015	SB	NL			2015	400	60-80
Rahman et al., 2015	SB	CeD			2015	400	60-80
Rahman et al., 2015	SB	CS			2015	400	60-80
Rahman et al., 2015	SB	CS			2015	400	60-80
Rahman et al., 2015	SB	CS			2015	400	60-80
Rahman et al., 2015	SB	All indications	335	400	2015	400	60-80
Rana et al., 2011	SB	OGIB			2011	87	<60
Rana et al., 2011	SB	CD			2011	87	<60
Rana et al., 2011	SB	NL			2011	87	<60
Rana et al., 2011	SB	CeD			2011	87	<60
Rana et al., 2011	SB	CS	82	87	2011	87	<60
Rana et al., 2011	SB	CS			2011	87	<60
Rana et al., 2011	SB	CS			2011	87	<60
Rana et al., 2011	SB	All indications	82	87	2011	87	<60
Rex et al., 2015	CCE	OGIB			2015	695	<60
Rex et al., 2015	CCE	CD			2015	695	<60
Rex et al., 2015	CCE	NL	677	689	2015	695	<60
Rex et al., 2015	CCE	CeD			2015	695	<60
Rex et al., 2015	CCE	CS			2015	695	<60
Rex et al., 2015	CCE	CS			2015	695	<60
Rex et al., 2015	CCE	CS			2015	695	<60
Rex et al., 2015	CCE	All indications	677	689	2015	695	<60
Rey et al., 2010	MCCE	OGIB			2010	53	<60
Rey et al., 2010	MCCE	CD			2010	53	<60
Rey et al., 2010	MCCE	NL			2010	53	<60
Rey et al., 2010	MCCE	CeD			2010	53	<60
Rey et al., 2010	MCCE	CS			2010	53	<60
Rey et al., 2010	MCCE	CS			2010	53	<60
Rey et al., 2010	MCCE	CS			2010	53	<60
Rey et al., 2010	MCCE	All indications	39	53	2010	53	<60
Ribeiro et al., 2015	SB	OGIB	186	214	2015	214	60-80
Ribeiro et al., 2015	SB	CD			2015	214	60-80
Ribeiro et al., 2015	SB	NL			2015	214	60-80
Ribeiro et al., 2015	SB	CeD			2015	214	60-80
Ribeiro et al., 2015	SB	CS			2015	214	60-80
Ribeiro et al., 2015	SB	CS			2015	214	60-80
Ribeiro et al., 2015	SB	CS			2015	214	60-80
Ribeiro et al., 2015	SB	All indications	186	214	2015	214	60-80
Riccioni et al., 2010	SB	OGIB	138	138	2010	138	60-80
Riccioni et al., 2010	SB	CD			2010	138	60-80
Riccioni et al., 2010	SB	NL			2010	138	60-80
Riccioni et al., 2010	SB	CeD			2010	138	60-80
Riccioni et al., 2010	SB	CS			2010	138	60-80
Riccioni et al., 2010	SB	CS			2010	138	60-80
Riccioni et al., 2010	SB	CS			2010	138	60-80
Riccioni et al., 2010	SB	All indications	138	138	2010	138	60-80
Robinson et al., 2011	SB	OGIB	556	707	2011	707	60-80
Robinson et al., 2011	SB	CD			2011	707	60-80
Robinson et al., 2011	SB	NL			2011	707	60-80
Robinson et al., 2011	SB	CeD			2011	707	60-80
Robinson et al., 2011	SB	CS			2011	707	60-80
Robinson et al., 2011	SB	CS			2011	707	60-80
Robinson et al., 2011	SB	CS			2011	707	60-80
Robinson et al., 2011	SB	All indications	556	707	2011	707	60-80
Rodrigues-Pinto et al., 2016	SB	OGIB			2016	190	<60
Rodrigues-Pinto et al., 2016	SB	CD			2016	190	<60
Rodrigues-Pinto et al., 2016	SB	NL			2016	190	<60
Rodrigues-Pinto et al., 2016	SB	CeD			2016	190	<60
Rodrigues-Pinto et al., 2016	SB	CS			2016	190	<60
Rodrigues-Pinto et al., 2016	SB	CS			2016	190	<60
Rodrigues-Pinto et al., 2016	SB	CS			2016	190	<60
Rodrigues-Pinto et al., 2016	SB	All indications			2016	190	<60
Romero-Vázquez et al., 2016	CCE	OGIB			2016	165	<60
Romero-Vázquez et al., 2016	CCE	CD			2016	165	<60
Romero-Vázquez et al., 2016	CCE	NL			2016	165	<60
Romero-Vázquez et al., 2016	CCE	CeD			2016	165	<60
Romero-Vázquez et al., 2016	CCE	CS			2016	165	<60
Romero-Vázquez et al., 2016	CCE	CS			2016	165	<60
Romero-Vázquez et al., 2016	CCE	CS			2016	165	<60
Romero-Vázquez et al., 2016	CCE	All indications	142	165	2016	165	<60
Römmele et al., 2016	PC	OGIB			2016	38	60-80
Römmele et al., 2016	PC	CD			2016	38	60-80
Römmele et al., 2016	PC	NL			2016	38	60-80
Römmele et al., 2016	PC	CeD			2016	38	60-80
Römmele et al., 2016	PC	CS			2016	38	60-80
Römmele et al., 2016	PC	CS			2016	38	60-80
Römmele et al., 2016	PC	CS			2016	38	60-80
Römmele et al., 2016	PC	All indications	36	38	2016	38	60-80
Rondonotti et al., 2007	SB	OGIB			2007	43	<60
Rondonotti et al., 2007	SB	CD			2007	43	<60
Rondonotti et al., 2007	SB	NL			2007	43	<60
Rondonotti et al., 2007	SB	CeD	41	43	2007	43	<60
Rondonotti et al., 2007	SB	CS			2007	43	<60
Rondonotti et al., 2007	SB	CS			2007	43	<60
Rondonotti et al., 2007	SB	CS			2007	43	<60
Rondonotti et al., 2007	SB	All indications	41	43	2007	43	<60
Rondonotti et al., 2008	SB	OGIB			2008	124	ND
Rondonotti et al., 2008	SB	CD			2008	124	ND
Rondonotti et al., 2008	SB	NL	86	124	2008	124	ND
Rondonotti et al., 2008	SB	CeD			2008	124	ND
Rondonotti et al., 2008	SB	CS			2008	124	ND
Rondonotti et al., 2008	SB	CS			2008	124	ND
Rondonotti et al., 2008	SB	CS			2008	124	ND
Rondonotti et al., 2008	SB	All indications	86	124	2008	124	ND
Rondonotti et al., 2010	SB	OGIB			2010	2921	ND
Rondonotti et al., 2010	SB	CD			2010	2921	ND
Rondonotti et al., 2010	SB	NL			2010	2921	ND
Rondonotti et al., 2010	SB	CeD			2010	2921	ND
Rondonotti et al., 2010	SB	CS			2010	2921	ND
Rondonotti et al., 2010	SB	CS			2010	2921	ND
Rondonotti et al., 2010	SB	CS			2010	2921	ND
Rondonotti et al., 2010	SB	All indications			2010	2921	ND
Rondonotti et al., 2014	CCE	OGIB			2014	50	<60
Rondonotti et al., 2014	CCE	CD			2014	50	<60
Rondonotti et al., 2014	CCE	NL	45	50	2014	50	<60
Rondonotti et al., 2014	CCE	CeD			2014	50	<60
Rondonotti et al., 2014	CCE	CS			2014	50	<60
Rondonotti et al., 2014	CCE	CS			2014	50	<60
Rondonotti et al., 2014	CCE	CS			2014	50	<60
Rondonotti et al., 2014	CCE	All indications	45	50	2014	50	<60
Rondonotti et al., 2016	SB	OGIB			2016	3117	60-80
Rondonotti et al., 2016	SB	CD			2016	3117	60-80
Rondonotti et al., 2016	SB	NL			2016	3117	60-80
Rondonotti et al., 2016	SB	CeD			2016	3117	60-80
Rondonotti et al., 2016	SB	CS			2016	3117	60-80
Rondonotti et al., 2016	SB	CS			2016	3117	60-80
Rondonotti et al., 2016	SB	CS			2016	3117	60-80
Rondonotti et al., 2016	SB	All indications			2016	3117	60-80
Rosa et al., 2012	SB	OGIB			2012	56	<60
Rosa et al., 2012	SB	CD	47	56	2012	56	<60
Rosa et al., 2012	SB	NL			2012	56	<60
Rosa et al., 2012	SB	CeD			2012	56	<60
Rosa et al., 2012	SB	CS			2012	56	<60
Rosa et al., 2012	SB	CS			2012	56	<60
Rosa et al., 2012	SB	CS			2012	56	<60
Rosa et al., 2012	SB	All indications	47	56	2012	56	<60
Sachdev et al., 2007	SB	OGIB			2007	115	60-80
Sachdev et al., 2007	SB	CD			2007	115	60-80
Sachdev et al., 2007	SB	NL			2007	115	60-80
Sachdev et al., 2007	SB	CeD			2007	115	60-80
Sachdev et al., 2007	SB	CS			2007	115	60-80
Sachdev et al., 2007	SB	CS			2007	115	60-80
Sachdev et al., 2007	SB	CS			2007	115	60-80
Sachdev et al., 2007	SB	All indications	75	115	2007	115	60-80
Sacher‐Huvelin et al., 2010	CCE	OGIB			2010	542	60-80
Sacher‐Huvelin et al., 2010	CCE	CD			2010	542	60-80
Sacher‐Huvelin et al., 2010	CCE	NL	495	542	2010	542	60-80
Sacher‐Huvelin et al., 2010	CCE	CeD			2010	542	60-80
Sacher‐Huvelin et al., 2010	CCE	CS			2010	542	60-80
Sacher‐Huvelin et al., 2010	CCE	CS			2010	542	60-80
Sacher‐Huvelin et al., 2010	CCE	CS			2010	542	60-80
Sacher‐Huvelin et al., 2010	CCE	All indications	495	542	2010	542	60-80
Saito et al., 2015	CCE	OGIB			2015	66	<60
Saito et al., 2015	CCE	CD			2015	66	<60
Saito et al., 2015	CCE	NL	58	66	2015	66	<60
Saito et al., 2015	CCE	CeD			2015	66	<60
Saito et al., 2015	CCE	CS			2015	66	<60
Saito et al., 2015	CCE	CS			2015	66	<60
Saito et al., 2015	CCE	CS			2015	66	<60
Saito et al., 2015	CCE	All indications	58	66	2015	66	<60
Sakai et al., 2013	SB	OGIB			2013	242	60-80
Sakai et al., 2013	SB	CD			2013	242	60-80
Sakai et al., 2013	SB	NL			2013	242	60-80
Sakai et al., 2013	SB	CeD			2013	242	60-80
Sakai et al., 2013	SB	CS			2013	242	60-80
Sakai et al., 2013	SB	CS			2013	242	60-80
Sakai et al., 2013	SB	CS			2013	242	60-80
[truncated: 625 more rows]

## Sheet: table S4
Reference	Capsule	Indication	Cases	n	Year	N	age range
Aasen et al., 2019	SB	OGIB		232	2019	260	60-80
Aasen et al., 2019	SB	CD		7	2019	260	60-80
Aasen et al., 2019	SB	NL		9	2019	260	60-80
Aasen et al., 2019	SB	CeD			2019	260	60-80
Aasen et al., 2019	SB	CS			2019	260	60-80
Aasen et al., 2019	SB	CS		12	2019	260	60-80
Aasen et al., 2019	SB	CS			2019	260	60-80
Aasen et al., 2019	SB	All indications	0	260	2019	260	60-80
Abdelaal et al., 2015	SB	OGIB		31	2015	70	ND
Abdelaal et al., 2015	SB	CD			2015	70	ND
Abdelaal et al., 2015	SB	NL			2015	70	ND
Abdelaal et al., 2015	SB	CeD			2015	70	ND
Abdelaal et al., 2015	SB	CS			2015	70	ND
Abdelaal et al., 2015	SB	CS		39	2015	70	ND
Abdelaal et al., 2015	SB	CS			2015	70	ND
Abdelaal et al., 2015	SB	All indications		70	2015	70	ND
Adler et al., 2012	CCE	OGIB			2012	120	<60
Adler et al., 2012	CCE	CD		2	2012	120	<60
Adler et al., 2012	CCE	NL		1	2012	120	<60
Adler et al., 2012	CCE	CeD			2012	120	<60
Adler et al., 2012	CCE	CS			2012	120	<60
Adler et al., 2012	CCE	CS		34	2012	120	<60
Adler et al., 2012	CCE	CS		83	2012	120	<60
Adler et al., 2012	CCE	All indications	0	120	2012	120	<60
Adler et al., 2013	CCE	OGIB		4	2013	41	<60
Adler et al., 2013	CCE	CD		2	2013	41	<60
Adler et al., 2013	CCE	NL		34	2013	41	<60
Adler et al., 2013	CCE	CeD			2013	41	<60
Adler et al., 2013	CCE	CS			2013	41	<60
Adler et al., 2013	CCE	CS			2013	41	<60
Adler et al., 2013	CCE	CS		1	2013	41	<60
Adler et al., 2013	CCE	All indications	0	41	2013	41	<60
Adrian-de-Ganzo et al., 2015	CCE	OGIB			2015	120	<60
Adrian-de-Ganzo et al., 2015	CCE	CD			2015	120	<60
Adrian-de-Ganzo et al., 2015	CCE	NL			2015	120	<60
Adrian-de-Ganzo et al., 2015	CCE	CeD			2015	120	<60
Adrian-de-Ganzo et al., 2015	CCE	CS			2015	120	<60
Adrian-de-Ganzo et al., 2015	CCE	CS			2015	120	<60
Adrian-de-Ganzo et al., 2015	CCE	CS		45	2015	120	<60
Adrian-de-Ganzo et al., 2015	CCE	All indications	0	45	2015	120	<60
Al-Bawardy et al., 2019	SB	OGIB		34	2019	60	<60
Al-Bawardy et al., 2019	SB	CD		9	2019	60	<60
Al-Bawardy et al., 2019	SB	NL			2019	60	<60
Al-Bawardy et al., 2019	SB	CeD			2019	60	<60
Al-Bawardy et al., 2019	SB	CS		6	2019	60	<60
Al-Bawardy et al., 2019	SB	CS		8	2019	60	<60
Al-Bawardy et al., 2019	SB	CS			2019	60	<60
Al-Bawardy et al., 2019	SB	All indications	1	57	2019	60	<60
Albert et al., 2008	SB	OGIB	3	285	2008	285	60-80
Albert et al., 2008	SB	CD			2008	285	60-80
Albert et al., 2008	SB	NL			2008	285	60-80
Albert et al., 2008	SB	CeD			2008	285	60-80
Albert et al., 2008	SB	CS			2008	285	60-80
Albert et al., 2008	SB	CS			2008	285	60-80
Albert et al., 2008	SB	CS			2008	285	60-80
Albert et al., 2008	SB	All indications	3	285	2008	285	60-80
Albert et al., 2011	SB	OGIB			2011	390	60-80
Albert et al., 2011	SB	CD			2011	390	60-80
Albert et al., 2011	SB	NL		61	2011	390	60-80
Albert et al., 2011	SB	CeD			2011	390	60-80
Albert et al., 2011	SB	CS			2011	390	60-80
Albert et al., 2011	SB	CS			2011	390	60-80
Albert et al., 2011	SB	CS			2011	390	60-80
Albert et al., 2011	SB	All indications	1	61	2011	390	60-80
Albrecht et al., 2017	SB	OGIB		119	2017	161	<60
Albrecht et al., 2017	SB	CD		16	2017	161	<60
Albrecht et al., 2017	SB	NL			2017	161	<60
Albrecht et al., 2017	SB	CeD			2017	161	<60
Albrecht et al., 2017	SB	CS		8	2017	161	<60
Albrecht et al., 2017	SB	CS		16	2017	161	<60
Albrecht et al., 2017	SB	CS			2017	161	<60
Albrecht et al., 2017	SB	All indications	0	159	2017	161	<60
Albuquerque et al., 2016	PC	OGIB			2016	151	<60
Albuquerque et al., 2016	PC	CD	42	151	2016	151	<60
Albuquerque et al., 2016	PC	NL			2016	151	<60
Albuquerque et al., 2016	PC	CeD			2016	151	<60
Albuquerque et al., 2016	PC	CS			2016	151	<60
Albuquerque et al., 2016	PC	CS			2016	151	<60
Albuquerque et al., 2016	PC	CS			2016	151	<60
Albuquerque et al., 2016	PC	All indications	42	151	2016	151	<60
Alkhormi et al., 2018	SB	OGIB		91	2018	103	<60
Alkhormi et al., 2018	SB	CD		4	2018	103	<60
Alkhormi et al., 2018	SB	NL			2018	103	<60
Alkhormi et al., 2018	SB	CeD		4	2018	103	<60
Alkhormi et al., 2018	SB	CS		4	2018	103	<60
Alkhormi et al., 2018	SB	CS			2018	103	<60
Alkhormi et al., 2018	SB	CS			2018	103	<60
Alkhormi et al., 2018	SB	All indications	3	103	2018	103	<60
Almaeida et al., 2009	SB	OGIB		62	2009	95	<60
Almaeida et al., 2009	SB	CD		15	2009	95	<60
Almaeida et al., 2009	SB	NL		14	2009	95	<60
Almaeida et al., 2009	SB	CeD			2009	95	<60
Almaeida et al., 2009	SB	CS		3	2009	95	<60
Almaeida et al., 2009	SB	CS		1	2009	95	<60
Almaeida et al., 2009	SB	CS			2009	95	<60
Almaeida et al., 2009	SB	All indications	2	95	2009	95	<60
Alsahafi et al., 2017	SB	OGIB	2	51	2017	54	60-80
Alsahafi et al., 2017	SB	CD			2017	54	60-80
Alsahafi et al., 2017	SB	NL			2017	54	60-80
Alsahafi et al., 2017	SB	CeD			2017	54	60-80
Alsahafi et al., 2017	SB	CS			2017	54	60-80
Alsahafi et al., 2017	SB	CS		3	2017	54	60-80
Alsahafi et al., 2017	SB	CS			2017	54	60-80
Alsahafi et al., 2017	SB	All indications	2	54	2017	54	60-80
Alsahafi et al., 2020	SB	OGIB		43	2020	43	60-80
Alsahafi et al., 2020	SB	CD			2020	43	60-80
Alsahafi et al., 2020	SB	NL			2020	43	60-80
Alsahafi et al., 2020	SB	CeD			2020	43	60-80
Alsahafi et al., 2020	SB	CS			2020	43	60-80
Alsahafi et al., 2020	SB	CS			2020	43	60-80
Alsahafi et al., 2020	SB	CS			2020	43	60-80
Alsahafi et al., 2020	SB	All indications	9	43	2020	43	60-80
Alvarez-Urturi et al., 2017	CCE	OGIB			2017	51	<60
Alvarez-Urturi et al., 2017	CCE	CD			2017	51	<60
Alvarez-Urturi et al., 2017	CCE	NL			2017	51	<60
Alvarez-Urturi et al., 2017	CCE	CeD			2017	51	<60
Alvarez-Urturi et al., 2017	CCE	CS			2017	51	<60
Alvarez-Urturi et al., 2017	CCE	CS			2017	51	<60
Alvarez-Urturi et al., 2017	CCE	CS		51	2017	51	<60
Alvarez-Urturi et al., 2017	CCE	All indications	0	51	2017	51	<60
Amornsawadwattana et al., 2016	SB	OGIB		30	2016	30	60-80
Amornsawadwattana et al., 2016	SB	CD			2016	30	60-80
Amornsawadwattana et al., 2016	SB	NL			2016	30	60-80
Amornsawadwattana et al., 2016	SB	CeD			2016	30	60-80
Amornsawadwattana et al., 2016	SB	CS			2016	30	60-80
Amornsawadwattana et al., 2016	SB	CS			2016	30	60-80
Amornsawadwattana et al., 2016	SB	CS			2016	30	60-80
Amornsawadwattana et al., 2016	SB	All indications	0	30	2016	30	60-80
Aoyama et al., 2013	SB	OGIB			2013	60	60-80
Aoyama et al., 2013	SB	CD			2013	60	60-80
Aoyama et al., 2013	SB	NL			2013	60	60-80
Aoyama et al., 2013	SB	CeD			2013	60	60-80
Aoyama et al., 2013	SB	CS			2013	60	60-80
Aoyama et al., 2013	SB	CS		60	2013	60	60-80
Aoyama et al., 2013	SB	CS			2013	60	60-80
Aoyama et al., 2013	SB	All indications	0	60	2013	60	60-80
Aoyama et al., 2014	SB	OGIB		119	2014	119	60-80
Aoyama et al., 2014	SB	CD			2014	119	60-80
Aoyama et al., 2014	SB	NL			2014	119	60-80
Aoyama et al., 2014	SB	CeD			2014	119	60-80
Aoyama et al., 2014	SB	CS			2014	119	60-80
Aoyama et al., 2014	SB	CS			2014	119	60-80
Aoyama et al., 2014	SB	CS			2014	119	60-80
Aoyama et al., 2014	SB	All indications	0	119	2014	119	60-80
Aparicio et al., 2009	SB	OGIB		60	2009	93	<60
Aparicio et al., 2009	SB	CD		17	2009	93	<60
Aparicio et al., 2009	SB	NL			2009	93	<60
Aparicio et al., 2009	SB	CeD			2009	93	<60
Aparicio et al., 2009	SB	CS			2009	93	<60
Aparicio et al., 2009	SB	CS		11	2009	93	<60
Aparicio et al., 2009	SB	CS			2009	93	<60
Aparicio et al., 2009	SB	All indications	0	88	2009	93	<60
Arakawa et al., 2009	SB	OGIB		110	2009	162	60-80
Arakawa et al., 2009	SB	CD			2009	162	60-80
Arakawa et al., 2009	SB	NL		20	2009	162	60-80
Arakawa et al., 2009	SB	CeD			2009	162	60-80
Arakawa et al., 2009	SB	CS			2009	162	60-80
Arakawa et al., 2009	SB	CS		19	2009	162	60-80
Arakawa et al., 2009	SB	CS			2009	162	60-80
Arakawa et al., 2009	SB	All indications	4	74	2009	162	60-80
Assadsangabi et al., 2015	PC	OGIB			2015	400	<60
Assadsangabi et al., 2015	PC	CD			2015	400	<60
Assadsangabi et al., 2015	PC	NL			2015	400	<60
Assadsangabi et al., 2015	PC	CeD			2015	400	<60
Assadsangabi et al., 2015	PC	CS			2015	400	<60
Assadsangabi et al., 2015	PC	CS			2015	400	<60
Assadsangabi et al., 2015	PC	CS			2015	400	<60
Assadsangabi et al., 2015	PC	All indications	10	399	2015	400	<60
Atlas et al., 2011	SB	OGIB			2011	126	<60
Atlas et al., 2011	SB	CD			2011	126	<60
Atlas et al., 2011	SB	NL			2011	126	<60
Atlas et al., 2011	SB	CeD		42	2011	126	<60
Atlas et al., 2011	SB	CS			2011	126	<60
Atlas et al., 2011	SB	CS			2011	126	<60
Atlas et al., 2011	SB	CS		84	2011	126	<60
Atlas et al., 2011	SB	All indications	0	126	2011	126	<60
Bahar et al., 2019	SB	OGIB		175	2019	245	<60
Bahar et al., 2019	SB	CD		9	2019	245	<60
Bahar et al., 2019	SB	NL		4	2019	245	<60
Bahar et al., 2019	SB	CeD		7	2019	245	<60
Bahar et al., 2019	SB	CS		56	2019	245	<60
Bahar et al., 2019	SB	CS		49	2019	245	<60
Bahar et al., 2019	SB	CS			2019	245	<60
Bahar et al., 2019	SB	All indications	0	245	2019	245	<60
Baltes et al., 2018	CCE	OGIB		22	2018	81	<60
Baltes et al., 2018	CCE	CD			2018	81	<60
Baltes et al., 2018	CCE	NL			2018	81	<60
Baltes et al., 2018	CCE	CeD			2018	81	<60
Baltes et al., 2018	CCE	CS		27	2018	81	<60
Baltes et al., 2018	CCE	CS		25	2018	81	<60
Baltes et al., 2018	CCE	CS			2018	81	<60
Baltes et al., 2018	CCE	All indications	1	69	2018	81	<60
Ben Soussan et al., 2004	SB	OGIB	0	35	2004	35	<60
Ben Soussan et al., 2004	SB	CD			2004	35	<60
Ben Soussan et al., 2004	SB	NL			2004	35	<60
Ben Soussan et al., 2004	SB	CeD			2004	35	<60
Ben Soussan et al., 2004	SB	CS			2004	35	<60
Ben Soussan et al., 2004	SB	CS			2004	35	<60
Ben Soussan et al., 2004	SB	CS			2004	35	<60
Ben Soussan et al., 2004	SB	All indications	1	35	2004	35	<60
Ben Soussan et al., 2005	SB	OGIB		42	2005	42	<60
Ben Soussan et al., 2005	SB	CD			2005	42	<60
Ben Soussan et al., 2005	SB	NL			2005	42	<60
Ben Soussan et al., 2005	SB	CeD			2005	42	<60
Ben Soussan et al., 2005	SB	CS			2005	42	<60
Ben Soussan et al., 2005	SB	CS			2005	42	<60
Ben Soussan et al., 2005	SB	CS			2005	42	<60
Ben Soussan et al., 2005	SB	All indications	0	42	2005	42	<60
Ben Soussan et al., 2005a	SB	OGIB		163	2005	200	<60
Ben Soussan et al., 2005a	SB	CD		14	2005	200	<60
Ben Soussan et al., 2005a	SB	NL		4	2005	200	<60
Ben Soussan et al., 2005a	SB	CeD		1	2005	200	<60
Ben Soussan et al., 2005a	SB	CS		13	2005	200	<60
Ben Soussan et al., 2005a	SB	CS		5	2005	200	<60
Ben Soussan et al., 2005a	SB	CS			2005	200	<60
Ben Soussan et al., 2005a	SB	All indications	8	190	2005	200	<60
Boal Carvalho et al., 2017	SB	OGIB		281	2017	281	60-80
Boal Carvalho et al., 2017	SB	CD			2017	281	60-80
Boal Carvalho et al., 2017	SB	NL			2017	281	60-80
Boal Carvalho et al., 2017	SB	CeD			2017	281	60-80
Boal Carvalho et al., 2017	SB	CS			2017	281	60-80
Boal Carvalho et al., 2017	SB	CS			2017	281	60-80
Boal Carvalho et al., 2017	SB	CS			2017	281	60-80
Boal Carvalho et al., 2017	SB	All indications		281	2017	281	60-80
Bocker et al., 2010	SB	OGIB			2010	46	<60
Bocker et al., 2010	SB	CD		21	2010	46	<60
Bocker et al., 2010	SB	NL			2010	46	<60
Bocker et al., 2010	SB	CeD			2010	46	<60
Bocker et al., 2010	SB	CS		25	2010	46	<60
Bocker et al., 2010	SB	CS			2010	46	<60
Bocker et al., 2010	SB	CS			2010	46	<60
Bocker et al., 2010	SB	All indications		46	2010	46	<60
Bossa et al., 2006	SB	OGIB		30	2006	41	ND
Bossa et al., 2006	SB	CD		5	2006	41	ND
Bossa et al., 2006	SB	NL		4	2006	41	ND
Bossa et al., 2006	SB	CeD		1	2006	41	ND
Bossa et al., 2006	SB	CS		1	2006	41	ND
Bossa et al., 2006	SB	CS			2006	41	ND
Bossa et al., 2006	SB	CS			2006	41	ND
Bossa et al., 2006	SB	All indications		41	2006	41	ND
Bourreille et al., 2006	SB	OGIB			2006	32	<60
Bourreille et al., 2006	SB	CD	0	32	2006	32	<60
Bourreille et al., 2006	SB	NL			2006	32	<60
Bourreille et al., 2006	SB	CeD			2006	32	<60
Bourreille et al., 2006	SB	CS			2006	32	<60
Bourreille et al., 2006	SB	CS			2006	32	<60
Bourreille et al., 2006	SB	CS			2006	32	<60
Bourreille et al., 2006	SB	All indications	0	32	2006	32	<60
Buscaglia et al., 2008	SB	OGIB		112	2008	287	<60
Buscaglia et al., 2008	SB	CD		122	2008	287	<60
Buscaglia et al., 2008	SB	NL			2008	287	<60
Buscaglia et al., 2008	SB	CeD			2008	287	<60
Buscaglia et al., 2008	SB	CS		53	2008	287	<60
Buscaglia et al., 2008	SB	CS			2008	287	<60
Buscaglia et al., 2008	SB	CS			2008	287	<60
Buscaglia et al., 2008	SB	All indications		287	2008	287	<60
Caddy et al., 2006	SB	OGIB		38	2006	45	<60
Caddy et al., 2006	SB	CD		7	2006	45	<60
Caddy et al., 2006	SB	NL			2006	45	<60
Caddy et al., 2006	SB	CeD			2006	45	<60
Caddy et al., 2006	SB	CS			2006	45	<60
Caddy et al., 2006	SB	CS			2006	45	<60
Caddy et al., 2006	SB	CS			2006	45	<60
Caddy et al., 2006	SB	All indications		45	2006	45	<60
Calabrese et al., 2013	SB	OGIB		346	2013	346	60-80
Calabrese et al., 2013	SB	CD			2013	346	60-80
Calabrese et al., 2013	SB	NL			2013	346	60-80
Calabrese et al., 2013	SB	CeD			2013	346	60-80
Calabrese et al., 2013	SB	CS			2013	346	60-80
Calabrese et al., 2013	SB	CS			2013	346	60-80
Calabrese et al., 2013	SB	CS			2013	346	60-80
Calabrese et al., 2013	SB	All indications	5	346	2013	346	60-80
Calabrese et al., 2015	SB	OGIB		849	2015	849	<60
Calabrese et al., 2015	SB	CD			2015	849	<60
Calabrese et al., 2015	SB	NL			2015	849	<60
Calabrese et al., 2015	SB	CeD			2015	849	<60
Calabrese et al., 2015	SB	CS			2015	849	<60
Calabrese et al., 2015	SB	CS			2015	849	<60
Calabrese et al., 2015	SB	CS			2015	849	<60
Calabrese et al., 2015	SB	All indications	4	849	2015	849	<60
Cardey et al., 2019	ESO	OGIB			2019	81	<60
Cardey et al., 2019	ESO	CD			2019	81	<60
Cardey et al., 2019	ESO	NL			2019	81	<60
Cardey et al., 2019	ESO	CeD			2019	81	<60
Cardey et al., 2019	ESO	CS			2019	81	<60
Cardey et al., 2019	ESO	CS		81	2019	81	<60
Cardey et al., 2019	ESO	CS			2019	81	<60
Cardey et al., 2019	ESO	All indications	0	81	2019	81	<60
Carter et al., 2018	SB	OGIB			2018	50	<60
Carter et al., 2018	SB	CD		50	2018	50	<60
Carter et al., 2018	SB	NL			2018	50	<60
Carter et al., 2018	SB	CeD			2018	50	<60
Carter et al., 2018	SB	CS			2018	50	<60
Carter et al., 2018	SB	CS			2018	50	<60
Carter et al., 2018	SB	CS			2018	50	<60
Carter et al., 2018	SB	All indications		50	2018	50	<60
Chandran et al., 2013	ESO	OGIB			2013	83	60-80
Chandran et al., 2013	ESO	CD			2013	83	60-80
Chandran et al., 2013	ESO	NL			2013	83	60-80
Chandran et al., 2013	ESO	CeD			2013	83	60-80
Chandran et al., 2013	ESO	CS			2013	83	60-80
Chandran et al., 2013	ESO	CS		83	2013	83	60-80
Chandran et al., 2013	ESO	CS			2013	83	60-80
Chandran et al., 2013	ESO	All indications		83	2013	83	60-80
Chauhan et al., 2018	MCCE	OGIB		102	2018	112	<60
Chauhan et al., 2018	MCCE	CD			2018	112	<60
Chauhan et al., 2018	MCCE	NL			2018	112	<60
Chauhan et al., 2018	MCCE	CeD			2018	112	<60
Chauhan et al., 2018	MCCE	CS			2018	112	<60
Chauhan et al., 2018	MCCE	CS			2018	112	<60
Chauhan et al., 2018	MCCE	CS			2018	112	<60
Chauhan et al., 2018	MCCE	All indications	2	102	2018	112	<60
Chavalitdhamrong et al., 2012	ESO	OGIB			2012	65	<60
Chavalitdhamrong et al., 2012	ESO	CD			2012	65	<60
Chavalitdhamrong et al., 2012	ESO	NL			2012	65	<60
Chavalitdhamrong et al., 2012	ESO	CeD			2012	65	<60
Chavalitdhamrong et al., 2012	ESO	CS			2012	65	<60
Chavalitdhamrong et al., 2012	ESO	CS		65	2012	65	<60
Chavalitdhamrong et al., 2012	ESO	CS			2012	65	<60
Chavalitdhamrong et al., 2012	ESO	All indications	0	65	2012	65	<60
Cheifetz et al., 2006	SB	OGIB			2006	102	<60
Cheifetz et al., 2006	SB	CD	6	102	2006	102	<60
Cheifetz et al., 2006	SB	NL			2006	102	<60
Cheifetz et al., 2006	SB	CeD			2006	102	<60
Cheifetz et al., 2006	SB	CS			2006	102	<60
Cheifetz et al., 2006	SB	CS			2006	102	<60
Cheifetz et al., 2006	SB	CS			2006	102	<60
Cheifetz et al., 2006	SB	All indications	6	102	2006	102	<60
Cheng et al., 2019	MCCE	OGIB			2019	31	ND
Cheng et al., 2019	MCCE	CD			2019	31	ND
Cheng et al., 2019	MCCE	NL			2019	31	ND
Cheng et al., 2019	MCCE	CeD			2019	31	ND
Cheng et al., 2019	MCCE	CS			2019	31	ND
Cheng et al., 2019	MCCE	CS			2019	31	ND
Cheng et al., 2019	MCCE	CS		31	2019	31	ND
Cheng et al., 2019	MCCE	All indications	0	31	2019	31	ND
Cheon et al., 2007	SB	OGIB	14	711	2007	1291	<60
Cheon et al., 2007	SB	CD	5	60	2007	1291	<60
Cheon et al., 2007	SB	NL	1	28	2007	1291	<60
Cheon et al., 2007	SB	CeD			2007	1291	<60
Cheon et al., 2007	SB	CS	10	318	2007	1291	<60
Cheon et al., 2007	SB	CS	2	174	2007	1291	<60
Cheon et al., 2007	SB	CS			2007	1291	<60
Cheon et al., 2007	SB	All indications	32	1291	2007	1291	<60
Chetcuti et al., 2020	SB	OGIB		100	2020	300	<60
Chetcuti et al., 2020	SB	CD			2020	300	<60
Chetcuti et al., 2020	SB	NL			2020	300	<60
Chetcuti et al., 2020	SB	CeD		78	2020	300	<60
Chetcuti et al., 2020	SB	CS		104	2020	300	<60
Chetcuti et al., 2020	SB	CS		18	2020	300	<60
Chetcuti et al., 2020	SB	CS			2020	300	<60
Chetcuti et al., 2020	SB	All indications		300	2020	300	<60
Chiba et al., 2011	SB	OGIB		53	2011	53	<60
Chiba et al., 2011	SB	CD			2011	53	<60
Chiba et al., 2011	SB	NL			2011	53	<60
Chiba et al., 2011	SB	CeD			2011	53	<60
Chiba et al., 2011	SB	CS			2011	53	<60
Chiba et al., 2011	SB	CS			2011	53	<60
Chiba et al., 2011	SB	CS			2011	53	<60
Chiba et al., 2011	SB	All indications		53	2011	53	<60
Ching et al., 2018	SB	OGIB		7	2018	50	<60
Ching et al., 2018	SB	CD		2	2018	50	<60
Ching et al., 2018	SB	NL			2018	50	<60
Ching et al., 2018	SB	CeD			2018	50	<60
Ching et al., 2018	SB	CS		16	2018	50	<60
Ching et al., 2018	SB	CS		25	2018	50	<60
Ching et al., 2018	SB	CS			2018	50	<60
Ching et al., 2018	SB	All indications		50	2018	50	<60
Ching et al., 2019	MCCE	OGIB		49	2019	50	60-80
Ching et al., 2019	MCCE	CD			2019	50	60-80
Ching et al., 2019	MCCE	NL			2019	50	60-80
Ching et al., 2019	MCCE	CeD			2019	50	60-80
Ching et al., 2019	MCCE	CS			2019	50	60-80
Ching et al., 2019	MCCE	CS			2019	50	60-80
Ching et al., 2019	MCCE	CS			2019	50	60-80
Ching et al., 2019	MCCE	All indications	0	49	2019	50	60-80
Ching et al., 2019a	MCCE	OGIB		34	2019	34	60-80
Ching et al., 2019a	MCCE	CD			2019	34	60-80
Ching et al., 2019a	MCCE	NL			2019	34	60-80
Ching et al., 2019a	MCCE	CeD			2019	34	60-80
Ching et al., 2019a	MCCE	CS			2019	34	60-80
Ching et al., 2019a	MCCE	CS			2019	34	60-80
Ching et al., 2019a	MCCE	CS			2019	34	60-80
Ching et al., 2019a	MCCE	All indications		34	2019	34	60-80
Choi et al., 2013	SB	OGIB		105	2013	105	60-80
Choi et al., 2013	SB	CD			2013	105	60-80
Choi et al., 2013	SB	NL			2013	105	60-80
Choi et al., 2013	SB	CeD			2013	105	60-80
Choi et al., 2013	SB	CS			2013	105	60-80
Choi et al., 2013	SB	CS			2013	105	60-80
Choi et al., 2013	SB	CS			2013	105	60-80
Choi et al., 2013	SB	All indications	3	105	2013	105	60-80
Chong et al., 2005	SB	OGIB			2005	43	<60
Chong et al., 2005	SB	CD	0	43	2005	43	<60
Chong et al., 2005	SB	NL			2005	43	<60
Chong et al., 2005	SB	CeD			2005	43	<60
Chong et al., 2005	SB	CS			2005	43	<60
Chong et al., 2005	SB	CS			2005	43	<60
Chong et al., 2005	SB	CS			2005	43	<60
Chong et al., 2005	SB	All indications	0	43	2005	43	<60
Clarke et al., 2008	SB	OGIB		81	2008	146	<60
Clarke et al., 2008	SB	CD		6	2008	146	<60
Clarke et al., 2008	SB	NL			2008	146	<60
Clarke et al., 2008	SB	CeD			2008	146	<60
Clarke et al., 2008	SB	CS		35	2008	146	<60
Clarke et al., 2008	SB	CS		3	2008	146	<60
Clarke et al., 2008	SB	CS			2008	146	<60
Clarke et al., 2008	SB	All indications	0	146	2008	146	<60
Cobrin et al., 2006	SB	OGIB		443	2006	562	60-80
Cobrin et al., 2006	SB	CD			2006	562	60-80
Cobrin et al., 2006	SB	NL			2006	562	60-80
Cobrin et al., 2006	SB	CeD			2006	562	60-80
Cobrin et al., 2006	SB	CS			2006	562	60-80
Cobrin et al., 2006	SB	CS		119	2006	562	60-80
Cobrin et al., 2006	SB	CS			2006	562	60-80
Cobrin et al., 2006	SB	All indications		562	2006	562	60-80
Contaldo et al., 2019	SB	OGIB		109	2019	109	60-80
Contaldo et al., 2019	SB	CD			2019	109	60-80
Contaldo et al., 2019	SB	NL			2019	109	60-80
Contaldo et al., 2019	SB	CeD			2019	109	60-80
Contaldo et al., 2019	SB	CS			2019	109	60-80
Contaldo et al., 2019	SB	CS			2019	109	60-80
Contaldo et al., 2019	SB	CS			2019	109	60-80
Contaldo et al., 2019	SB	All indications		109	2019	109	60-80
Costamagna et al., 2015	CCE	OGIB		31	2015	128	<60
Costamagna et al., 2015	CCE	CD			2015	128	<60
Costamagna et al., 2015	CCE	NL		10	2015	128	<60
Costamagna et al., 2015	CCE	CeD			2015	128	<60
Costamagna et al., 2015	CCE	CS		34	2015	128	<60
Costamagna et al., 2015	CCE	CS			2015	128	<60
Costamagna et al., 2015	CCE	CS		28	2015	128	<60
Costamagna et al., 2015	CCE	All indications	0	103	2015	128	<60
Cuyle et al., 2011	SB	OGIB	1	120	2011	120	60-80
Cuyle et al., 2011	SB	CD			2011	120	60-80
Cuyle et al., 2011	SB	NL			2011	120	60-80
Cuyle et al., 2011	SB	CeD			2011	120	60-80
Cuyle et al., 2011	SB	CS			2011	120	60-80
Cuyle et al., 2011	SB	CS			2011	120	60-80
Cuyle et al., 2011	SB	CS			2011	120	60-80
Cuyle et al., 2011	SB	All indications	1	120	2011	120	60-80
D’Haens et al., 2015	CCE	OGIB			2015	40	<60
D’Haens et al., 2015	CCE	CD		40	2015	40	<60
D’Haens et al., 2015	CCE	NL			2015	40	<60
D’Haens et al., 2015	CCE	CeD			2015	40	<60
D’Haens et al., 2015	CCE	CS			2015	40	<60
D’Haens et al., 2015	CCE	CS			2015	40	<60
D’Haens et al., 2015	CCE	CS			2015	40	<60
D’Haens et al., 2015	CCE	All indications	0	40	2015	40	<60
D’Halluin et al., 2005	SB	OGIB	0	156		191	<60
D’Halluin et al., 2005	SB	CD				191	<60
D’Halluin et al., 2005	SB	NL				191	<60
D’Halluin et al., 2005	SB	CeD				191	<60
D’Halluin et al., 2005	SB	CS				191	<60
D’Halluin et al., 2005	SB	CS				191	<60
D’Halluin et al., 2005	SB	CS				191	<60
D’Halluin et al., 2005	SB	All indications	0	156		191	<60
De Bona et al., 2006	SB	OGIB			2006	38	<60
De Bona et al., 2006	SB	CD	1	38	2006	38	<60
De Bona et al., 2006	SB	NL			2006	38	<60
De Bona et al., 2006	SB	CeD			2006	38	<60
De Bona et al., 2006	SB	CS			2006	38	<60
De Bona et al., 2006	SB	CS			2006	38	<60
De Bona et al., 2006	SB	CS			2006	38	<60
De Bona et al., 2006	SB	All indications	1	38	2006	38	<60
Deding et al., 2020	CCE	OGIB			2020	97	ND
Deding et al., 2020	CCE	CD			2020	97	ND
Deding et al., 2020	CCE	NL			2020	97	ND
Deding et al., 2020	CCE	CeD			2020	97	ND
Deding et al., 2020	CCE	CS			2020	97	ND
Deding et al., 2020	CCE	CS		97	2020	97	ND
Deding et al., 2020	CCE	CS			2020	97	ND
Deding et al., 2020	CCE	All indications	0	97	2020	97	ND
DeLeusse et al., 2005	SB	OGIB	5	64	2005	64	<60
DeLeusse et al., 2005	SB	CD			2005	64	<60
DeLeusse et al., 2005	SB	NL			2005	64	<60
DeLeusse et al., 2005	SB	CeD			2005	64	<60
DeLeusse et al., 2005	SB	CS			2005	64	<60
DeLeusse et al., 2005	SB	CS			2005	64	<60
DeLeusse et al., 2005	SB	CS			2005	64	<60
DeLeusse et al., 2005	SB	All indications	5	64	2005	64	<60
Demir et al., 2014	SB	CS		41	2014	41	<60
Demir et al., 2014	SB	CS			2014	41	<60
Demir et al., 2014	SB	All indications	0	41	2014	41	<60
Demir et al., 2014	SB	OGIB			2014	41	<60
Demir et al., 2014	SB	CD			2014	41	<60
Demir et al., 2014	SB	NL			2014	41	<60
Demir et al., 2014	SB	CeD			2014	41	<60
Demir et al., 2014	SB	CS			2014	41	<60
Denzer et al., 2015	MCCE	OGIB			2015	215	<60
Denzer et al., 2015	MCCE	CD			2015	215	<60
Denzer et al., 2015	MCCE	NL			2015	215	<60
Denzer et al., 2015	MCCE	CeD			2015	215	<60
Denzer et al., 2015	MCCE	CS			2015	215	<60
Denzer et al., 2015	MCCE	CS		189	2015	215	<60
Denzer et al., 2015	MCCE	CS			2015	215	<60
Denzer et al., 2015	MCCE	All indications	0	189	2015	215	<60
Di Biase, et al., 2010	ESO	OGIB			2010	93	<60
Di Biase, et al., 2010	ESO	CD			2010	93	<60
Di Biase, et al., 2010	ESO	NL			2010	93	<60
Di Biase, et al., 2010	ESO	CeD			2010	93	<60
Di Biase, et al., 2010	ESO	CS			2010	93	<60
Di Biase, et al., 2010	ESO	CS		88	2010	93	<60
Di Biase, et al., 2010	ESO	CS			2010	93	<60
Di Biase, et al., 2010	ESO	All indications	0	88	2010	93	<60
Dolak et al., 2012	SB	OGIB		31	2012	59	60-80
Dolak et al., 2012	SB	CD			2012	59	60-80
Dolak et al., 2012	SB	NL			2012	59	60-80
Dolak et al., 2012	SB	CeD			2012	59	60-80
Dolak et al., 2012	SB	CS			2012	59	60-80
Dolak et al., 2012	SB	CS		28	2012	59	60-80
Dolak et al., 2012	SB	CS			2012	59	60-80
Dolak et al., 2012	SB	All indications	0	59	2012	59	60-80
Du et al., 2015	SB	OGIB			2015	204	<60
Du et al., 2015	SB	OGIB			2015	204	<60
Du et al., 2015	SB	CD	17	204	2015	204	<60
Du et al., 2015	SB	CD	17	204	2015	204	<60
Du et al., 2015	SB	NL			2015	204	<60
Du et al., 2015	SB	NL			2015	204	<60
Du et al., 2015	SB	CeD			2015	204	<60
Du et al., 2015	SB	CeD			2015	204	<60
Du et al., 2015	SB	CS			2015	204	<60
Du et al., 2015	SB	CS			2015	204	<60
Du et al., 2015	SB	CS			2015	204	<60
Du et al., 2015	SB	All indications	17	204	2015	204	<60
Du et al., 2015	SB	CS			2015	204	<60
Du et al., 2015	SB	CS			2015	204	<60
Du et al., 2015	SB	CS			2015	204	<60
Du et al., 2015	SB	All indications	17	204	2015	204	<60
Dussault et al., 2013	PC	OGIB			2013	77	<60
Dussault et al., 2013	PC	CD	3	77	2013	77	<60
Dussault et al., 2013	PC	NL			2013	77	<60
Dussault et al., 2013	PC	CeD			2013	77	<60
Dussault et al., 2013	PC	CS			2013	77	<60
Dussault et al., 2013	PC	CS			2013	77	<60
Dussault et al., 2013	PC	CS			2013	77	<60
Dussault et al., 2013	PC	All indications	3	77	2013	77	<60
Efthymiou et al., 2009	SB	CS			2009	69	ND
Efthymiou et al., 2009	SB	CS	0	26	2009	69	ND
Efthymiou et al., 2009	SB	CS			2009	69	ND
Efthymiou et al., 2009	SB	All indications	0	55	2009	69	ND
Efthymiou et al., 2009	SB	OGIB			2009	69	ND
Efthymiou et al., 2009	SB	CD	0	29	2009	69	ND
Efthymiou et al., 2009	SB	NL			2009	69	ND
Efthymiou et al., 2009	SB	CeD			2009	69	ND
Eliakim et al. 2006	CCE	OGIB			2006	91	<60
Eliakim et al. 2006	CCE	CD			2006	91	<60
Eliakim et al. 2006	CCE	NL			2006	91	<60
Eliakim et al. 2006	CCE	CeD			2006	91	<60
Eliakim et al. 2006	CCE	CS			2006	91	<60
Eliakim et al. 2006	CCE	CS		84	2006	91	<60
Eliakim et al. 2006	CCE	CS			2006	91	<60
Eliakim et al. 2006	CCE	All indications	0	84	2006	91	<60
Eliakim et al., 2009	CCE	OGIB			2009	104	<60
Eliakim et al., 2009	CCE	CD			2009	104	<60
Eliakim et al., 2009	CCE	NL			2009	104	<60
Eliakim et al., 2009	CCE	CeD			2009	104	<60
Eliakim et al., 2009	CCE	CS			2009	104	<60
Eliakim et al., 2009	CCE	CS	1	98	2009	104	<60
Eliakim et al., 2009	CCE	CS			2009	104	<60
Eliakim et al., 2009	CCE	All indications	1	98	2009	104	<60
Eliakim et al., 2018	PCC	OGIB			2018	41	<60
Eliakim et al., 2018	PCC	CD		29	2018	41	<60
Eliakim et al., 2018	PCC	NL			2018	41	<60
Eliakim et al., 2018	PCC	CeD			2018	41	<60
Eliakim et al., 2018	PCC	CS			2018	41	<60
Eliakim et al., 2018	PCC	CS		12	2018	41	<60
Eliakim et al., 2018	PCC	CS			2018	41	<60
Eliakim et al., 2018	PCC	All indications	0	41	2018	41	<60
Endo et al., 2008	SB	OGIB		50	2008	87	<60
Endo et al., 2008	SB	CD		2	2008	87	<60
Endo et al., 2008	SB	NL			2008	87	<60
Endo et al., 2008	SB	CeD			2008	87	<60
Endo et al., 2008	SB	CS			2008	87	<60
Endo et al., 2008	SB	CS		7	2008	87	<60
Endo et al., 2008	SB	CS			2008	87	<60
Endo et al., 2008	SB	All indications	0	59	2008	87	<60
Endo et al., 2017	SB	OGIB			2017	264	60-80
Endo et al., 2017	SB	CD			2017	264	60-80
Endo et al., 2017	SB	NL			2017	264	60-80
Endo et al., 2017	SB	CeD			2017	264	60-80
Endo et al., 2017	SB	CS			2017	264	60-80
Endo et al., 2017	SB	CS		157	2017	264	60-80
Endo et al., 2017	SB	CS			2017	264	60-80
Endo et al., 2017	SB	All indications	0	157	2017	264	60-80
Ersoy et al., 2006	SB	OGIB		23	2006	39	<60
Ersoy et al., 2006	SB	CD		6	2006	39	<60
Ersoy et al., 2006	SB	NL		1	2006	39	<60
Ersoy et al., 2006	SB	CeD			2006	39	<60
Ersoy et al., 2006	SB	CS			2006	39	<60
Ersoy et al., 2006	SB	CS		9	2006	39	<60
Ersoy et al., 2006	SB	CS			2006	39	<60
Ersoy et al., 2006	SB	All indications	0	39	2006	39	<60
Ersoy et al., 2008	SB	OGIB		46	2008	66	<60
Ersoy et al., 2008	SB	CD			2008	66	<60
Ersoy et al., 2008	SB	NL			2008	66	<60
Ersoy et al., 2008	SB	CeD			2008	66	<60
Ersoy et al., 2008	SB	CS			2008	66	<60
Ersoy et al., 2008	SB	CS		20	2008	66	<60
Ersoy et al., 2008	SB	CS			2008	66	<60
Ersoy et al., 2008	SB	All indications	0	66	2008	66	<60
Esaki et al., 2014	SB	OGIB			2014	174	ND
Esaki et al., 2014	SB	CD	24	174	2014	174	ND
Esaki et al., 2014	SB	NL			2014	174	ND
Esaki et al., 2014	SB	CeD			2014	174	ND
Esaki et al., 2014	SB	CS			2014	174	ND
Esaki et al., 2014	SB	CS			2014	174	ND
Esaki et al., 2014	SB	CS			2014	174	ND
Esaki et al., 2014	SB	All indications	24	174	2014	174	ND
Estévez et al., 2006	SB	CS				100	60-80
Estévez et al., 2006	SB	CS				100	60-80
Estévez et al., 2006	SB	CS				100	60-80
Estévez et al., 2006	SB	All indications	0	100		100	60-80
Estévez et al., 2006	SB	CD				100	60-80
Estévez et al., 2006	SB	NL				100	60-80
Estévez et al., 2006	SB	OGIB		100		100	60-80
Estévez et al., 2006	SB	CeD				100	60-80
Farnbacher et al., 2014	CCE	OGIB		5	2014	70	<60
Farnbacher et al., 2014	CCE	CD			2014	70	<60
Farnbacher et al., 2014	CCE	NL			2014	70	<60
Farnbacher et al., 2014	CCE	CeD			2014	70	<60
Farnbacher et al., 2014	CCE	CS			2014	70	<60
Farnbacher et al., 2014	CCE	CS		59	2014	70	<60
Farnbacher et al., 2014	CCE	CS		1	2014	70	<60
Farnbacher et al., 2014	CCE	All indications	0	65	2014	70	<60
Fernandez-Urien et al., 2010	SB	OGIB		90	2010	90	<60
Fernandez-Urien et al., 2010	SB	CD			2010	90	<60
Fernandez-Urien et al., 2010	SB	NL			2010	90	<60
Fernandez-Urien et al., 2010	SB	CeD			2010	90	<60
Fernandez-Urien et al., 2010	SB	CS			2010	90	<60
Fernandez-Urien et al., 2010	SB	CS			2010	90	<60
Fernandez-Urien et al., 2010	SB	CS			2010	90	<60
Fernandez-Urien et al., 2010	SB	All indications	0	90	2010	90	<60
Fernandez-Urien et al., 2015	Combi	OGIB	15	3531	2015	5428	<60
Fernandez-Urien et al., 2015	Combi	CD	33	1232	2015	5428	<60
Fernandez-Urien et al., 2015	Combi	NL			2015	5428	<60
Fernandez-Urien et al., 2015	Combi	CeD			2015	5428	<60
Fernandez-Urien et al., 2015	Combi	CS			2015	5428	<60
Fernandez-Urien et al., 2015	Combi	CS	54	665	2015	5428	<60
Fernandez-Urien et al., 2015	Combi	CS			2015	5428	<60
Fernandez-Urien et al., 2015	Combi	All indications	102	5428	2015	5428	<60
Figueiredo et al., 2010	SB	OGIB			2010	95	<60
Figueiredo et al., 2010	SB	CD	4	78	2010	95	<60
Figueiredo et al., 2010	SB	NL			2010	95	<60
Figueiredo et al., 2010	SB	CeD			2010	95	<60
Figueiredo et al., 2010	SB	CS			2010	95	<60
Figueiredo et al., 2010	SB	CS			2010	95	<60
Figueiredo et al., 2010	SB	CS			2010	95	<60
Figueiredo et al., 2010	SB	All indications	4	78	2010	95	<60
Fireman et al., 2004	SB	OGIB		78	2004	160	<60
Fireman et al., 2004	SB	CD	1	21	2004	160	<60
Fireman et al., 2004	SB	NL			2004	160	<60
Fireman et al., 2004	SB	CeD			2004	160	<60
Fireman et al., 2004	SB	CS			2004	160	<60
Fireman et al., 2004	SB	CS	1	61	2004	160	<60
Fireman et al., 2004	SB	CS			2004	160	<60
Fireman et al., 2004	SB	All indications	2	160	2004	160	<60
Flamant et al., 2013	SB	OGIB			2013	108	<60
Flamant et al., 2013	SB	CD	0	108	2013	108	<60
Flamant et al., 2013	SB	NL			2013	108	<60
Flamant et al., 2013	SB	CeD			2013	108	<60
Flamant et al., 2013	SB	CS			2013	108	<60
Flamant et al., 2013	SB	CS			2013	108	<60
Flamant et al., 2013	SB	CS			2013	108	<60
Flamant et al., 2013	SB	All indications	0	108	2013	108	<60
Flemming et al., 2018	SB	OGIB		92	2018	202	<60
Flemming et al., 2018	SB	CD	4	13	2018	202	<60
Flemming et al., 2018	SB	NL			2018	202	<60
Flemming et al., 2018	SB	CeD			2018	202	<60
Flemming et al., 2018	SB	CS		62	2018	202	<60
Flemming et al., 2018	SB	CS		35	2018	202	<60
Flemming et al., 2018	SB	CS			2018	202	<60
Flemming et al., 2018	SB	All indications	4	202	2018	202	<60
Frenette et al., 2008	ESO	CS			2008	50	<60
Frenette et al., 2008	ESO	CS		50	2008	50	<60
Frenette et al., 2008	ESO	CS			2008	50	<60
Frenette et al., 2008	ESO	All indications	0	50	2008	50	<60
Frenette et al., 2008	ESO	OGIB			2008	50	<60
Frenette et al., 2008	ESO	CD			2008	50	<60
Frenette et al., 2008	ESO	NL			2008	50	<60
Frenette et al., 2008	ESO	CeD			2008	50	<60
Friedrich et al., 2013	SB	OGIB			2013	33	<60
Friedrich et al., 2013	SB	CD		12	2013	33	<60
Friedrich et al., 2013	SB	NL		1	2013	33	<60
Friedrich et al., 2013	SB	CeD		1	2013	33	<60
Friedrich et al., 2013	SB	CS		8	2013	33	<60
Friedrich et al., 2013	SB	CS		9	2013	33	<60
Friedrich et al., 2013	SB	CS			2013	33	<60
Friedrich et al., 2013	SB	All indications	0	31	2013	33	<60
Fry et al., 2006	SB	OGIB			2006	64	<60
Fry et al., 2006	SB	CD			2006	64	<60
Fry et al., 2006	SB	NL			2006	64	<60
Fry et al., 2006	SB	CeD			2006	64	<60
Fry et al., 2006	SB	CS	2	64	2006	64	<60
Fry et al., 2006	SB	CS			2006	64	<60
Fry et al., 2006	SB	CS			2006	64	<60
Fry et al., 2006	SB	All indications	2	64	2006	64	<60
Fukumoto et al., 2009	SB	CS			2009	76	<60
Fukumoto et al., 2009	SB	CS	1	33	2009	76	<60
Fukumoto et al., 2009	SB	CS			2009	76	<60
Fukumoto et al., 2009	SB	All indications	1	75	2009	76	<60
Fukumoto et al., 2009	SB	OGIB		42	2009	76	<60
Fukumoto et al., 2009	SB	CD			2009	76	<60
Fukumoto et al., 2009	SB	NL			2009	76	<60
Fukumoto et al., 2009	SB	CeD			2009	76	<60
Galmiche et al., 2008	ESO	OGIB			2008	89	<60
Galmiche et al., 2008	ESO	CD			2008	89	<60
Galmiche et al., 2008	ESO	NL			2008	89	<60
Galmiche et al., 2008	ESO	CeD			2008	89	<60
Galmiche et al., 2008	ESO	CS			2008	89	<60
Galmiche et al., 2008	ESO	CS		77	2008	89	<60
Galmiche et al., 2008	ESO	CS			2008	89	<60
Galmiche et al., 2008	ESO	All indications	0	77	2008	89	<60
Gan et al., 2015	SB	OGIB		17	2015	80	<60
Gan et al., 2015	SB	CD		9	2015	80	<60
Gan et al., 2015	SB	NL			2015	80	<60
Gan et al., 2015	SB	CeD			2015	80	<60
Gan et al., 2015	SB	CS			2015	80	<60
Gan et al., 2015	SB	CS		54	2015	80	<60
Gan et al., 2015	SB	CS			2015	80	<60
Gan et al., 2015	SB	All indications	0	80	2015	80	<60
Gan et al., 2019	SB	OGIB		33	2019	112	<60
Gan et al., 2019	SB	CD		14	2019	112	<60
Gan et al., 2019	SB	NL			2019	112	<60
Gan et al., 2019	SB	CeD			2019	112	<60
Gan et al., 2019	SB	CS			2019	112	<60
Gan et al., 2019	SB	CS		65	2019	112	<60
Gan et al., 2019	SB	CS			2019	112	<60
Gan et al., 2019	SB	All indications	0	112	2019	112	<60
Gao et al., 2010	SB	OGIB		339	2010	534	<60
Gao et al., 2010	SB	CD			2010	534	<60
Gao et al., 2010	SB	NL			2010	534	<60
Gao et al., 2010	SB	CeD			2010	534	<60
Gao et al., 2010	SB	CS		140	2010	534	<60
Gao et al., 2010	SB	CS		55	2010	534	<60
Gao et al., 2010	SB	CS			2010	534	<60
Gao et al., 2010	SB	All indications	0	534	2010	534	<60
Gay et al., 2006	SB	OGIB		87	2006	160	<60
Gay et al., 2006	SB	CD		13	2006	160	<60
Gay et al., 2006	SB	NL		17	2006	160	<60
Gay et al., 2006	SB	CeD		12	2006	160	<60
Gay et al., 2006	SB	CS			2006	160	<60
Gay et al., 2006	SB	CS		31	2006	160	<60
Gay et al., 2006	SB	CS			2006	160	<60
Gay et al., 2006	SB	All indications	0	160	2006	160	<60
Gay et al., 2010	SB	OGIB			2010	128	<60
Gay et al., 2010	SB	CD			2010	128	<60
Gay et al., 2010	SB	NL			2010	128	<60
Gay et al., 2010	SB	CeD			2010	128	<60
Gay et al., 2010	SB	CS			2010	128	<60
Gay et al., 2010	SB	CS		126	2010	128	<60
Gay et al., 2010	SB	CS			2010	128	<60
Gay et al., 2010	SB	All indications	0	126	2010	128	<60
Gheorge, 2017	SB	CS			2017	70	<60
Gheorge, 2017	SB	CS		64	2017	70	<60
Gheorge, 2017	SB	CS			2017	70	<60
Gheorge, 2017	SB	All indications	0	64	2017	70	<60
Gheorge, 2017	SB	OGIB			2017	70	<60
Gheorge, 2017	SB	CD			2017	70	<60
Gheorge, 2017	SB	NL			2017	70	<60
Gheorge, 2017	SB	CeD			2017	70	<60
Gilani et al., 2007	SB	OGIB			2007	40	ND
Gilani et al., 2007	SB	CD			2007	40	ND
Gilani et al., 2007	SB	NL			2007	40	ND
Gilani et al., 2007	SB	CeD			2007	40	ND
Gilani et al., 2007	SB	CS			2007	40	ND
Gilani et al., 2007	SB	CS		40	2007	40	ND
Gilani et al., 2007	SB	CS			2007	40	ND
Gilani et al., 2007	SB	All indications	0	40	2007	40	ND
Girelli et al., 2017	SB	OGIB		1433	2017	1433	60-80
Girelli et al., 2017	SB	CD			2017	1433	60-80
Girelli et al., 2017	SB	NL			2017	1433	60-80
Girelli et al., 2017	SB	CeD			2017	1433	60-80
Girelli et al., 2017	SB	CS			2017	1433	60-80
Girelli et al., 2017	SB	CS			2017	1433	60-80
Girelli et al., 2017	SB	CS			2017	1433	60-80
Girelli et al., 2017	SB	All indications	0	1433	2017	1433	60-80
Goenka et al., 2011	SB	OGIB	0	385	2011	385	ND
Goenka et al., 2011	SB	CD			2011	385	ND
Goenka et al., 2011	SB	NL			2011	385	ND
Goenka et al., 2011	SB	CeD			2011	385	ND
Goenka et al., 2011	SB	CS			2011	385	ND
Goenka et al., 2011	SB	CS			2011	385	ND
Goenka et al., 2011	SB	CS			2011	385	ND
Goenka et al., 2011	SB	All indications	0	385	2011	385	ND
Gölder et al., 2006	SB	OGIB		14	2006	36	<60
Gölder et al., 2006	SB	CD		18	2006	36	<60
Gölder et al., 2006	SB	NL			2006	36	<60
Gölder et al., 2006	SB	CeD			2006	36	<60
Gölder et al., 2006	SB	CS			2006	36	<60
Gölder et al., 2006	SB	CS		4	2006	36	<60
Gölder et al., 2006	SB	CS			2006	36	<60
Gölder et al., 2006	SB	All indications	0	36	2006	36	<60
Gomes et al., 2020	SB	OGIB		89	2020	89	60-80
Gomes et al., 2020	SB	CD			2020	89	60-80
Gomes et al., 2020	SB	NL			2020	89	60-80
Gomes et al., 2020	SB	CeD			2020	89	60-80
Gomes et al., 2020	SB	CS			2020	89	60-80
Gomes et al., 2020	SB	CS			2020	89	60-80
Gomes et al., 2020	SB	CS			2020	89	60-80
Gomes et al., 2020	SB	All indications	0	89	2020	89	60-80
Gómez et al., 2013	SB	OGIB		541	2013	780	ND
Gómez et al., 2013	SB	CD		59	2013	780	ND
Gómez et al., 2013	SB	NL			2013	780	ND
Gómez et al., 2013	SB	CeD			2013	780	ND
Gómez et al., 2013	SB	CS			2013	780	ND
Gómez et al., 2013	SB	CS		180	2013	780	ND
Gómez et al., 2013	SB	CS			2013	780	ND
Gómez et al., 2013	SB	All indications	7	780	2013	780	ND
González-Suárez et al., 2020	CCE	CS			2020	145	60-80
González-Suárez et al., 2020	CCE	CS			2020	145	60-80
González-Suárez et al., 2020	CCE	CS			2020	145	60-80
González-Suárez et al., 2020	CCE	All indications	0	145	2020	145	60-80
González-Suárez et al., 2020	CCE	OGIB			2020	145	60-80
González-Suárez et al., 2020	CCE	CD			2020	145	60-80
González-Suárez et al., 2020	CCE	NL		145	2020	145	60-80
González-Suárez et al., 2020	CCE	CeD			2020	145	60-80
Gralnek et al., 2013	ESO	OGIB		41	2013	49	<60
Gralnek et al., 2013	ESO	CD			2013	49	<60
Gralnek et al., 2013	ESO	NL			2013	49	<60
Gralnek et al., 2013	ESO	CeD			2013	49	<60
Gralnek et al., 2013	ESO	CS			2013	49	<60
Gralnek et al., 2013	ESO	CS			2013	49	<60
Gralnek et al., 2013	ESO	CS			2013	49	<60
Gralnek et al., 2013	ESO	All indications	0	41	2013	49	<60
Greener et al., 2016	Combi	OGIB			2016	81	<60
Greener et al., 2016	Combi	CD		56	2016	81	<60
Greener et al., 2016	Combi	NL			2016	81	<60
Greener et al., 2016	Combi	CeD			2016	81	<60
Greener et al., 2016	Combi	CS			2016	81	<60
Greener et al., 2016	Combi	CS			2016	81	<60
Greener et al., 2016	Combi	CS			2016	81	<60
Greener et al., 2016	Combi	All indications	0	56	2016	81	<60
Groth et al., 2012	CCE	OGIB			2012	90	ND
Groth et al., 2012	CCE	CD			2012	90	ND
Groth et al., 2012	CCE	NL			2012	90	ND
Groth et al., 2012	CCE	CeD			2012	90	ND
Groth et al., 2012	CCE	CS			2012	90	ND
Groth et al., 2012	CCE	CS		90	2012	90	ND
Groth et al., 2012	CCE	CS			2012	90	ND
Groth et al., 2012	CCE	All indications	0	90	2012	90	ND
Gu et al., 2017	CCE	OGIB			2017	57	ND
Gu et al., 2017	CCE	CD			2017	57	ND
Gu et al., 2017	CCE	NL			2017	57	ND
Gu et al., 2017	CCE	CeD			2017	57	ND
Gu et al., 2017	CCE	CS			2017	57	ND
Gu et al., 2017	CCE	CS		57	2017	57	ND
Gu et al., 2017	CCE	CS			2017	57	ND
Gu et al., 2017	CCE	All indications	0	57	2017	57	ND
Haanstra et al., 2017	SB	OGIB			2017	200	<60
Haanstra et al., 2017	SB	CD			2017	200	<60
Haanstra et al., 2017	SB	NL	0	155	2017	200	<60
Haanstra et al., 2017	SB	CeD			2017	200	<60
Haanstra et al., 2017	SB	CS			2017	200	<60
Haanstra et al., 2017	SB	CS			2017	200	<60
Haanstra et al., 2017	SB	CS			2017	200	<60
Haanstra et al., 2017	SB	All indications	0	155	2017	200	<60
Hadithi et al., 2006	SB	OGIB		35	2006	35	60-80
Hadithi et al., 2006	SB	CD			2006	35	60-80
Hadithi et al., 2006	SB	NL			2006	35	60-80
Hadithi et al., 2006	SB	CeD			2006	35	60-80
Hadithi et al., 2006	SB	CS			2006	35	60-80
Hadithi et al., 2006	SB	CS			2006	35	60-80
Hadithi et al., 2006	SB	CS			2006	35	60-80
Hadithi et al., 2006	SB	All indications	0	35	2006	35	60-80
Hakimian et al., 2018	SB	OGIB	1	48	2018	48	60-80
Hakimian et al., 2018	SB	CD			2018	48	60-80
Hakimian et al., 2018	SB	NL			2018	48	60-80
Hakimian et al., 2018	SB	CeD			2018	48	60-80
Hakimian et al., 2018	SB	CS			2018	48	60-80
Hakimian et al., 2018	SB	CS			2018	48	60-80
Hakimian et al., 2018	SB	CS			2018	48	60-80
Hakimian et al., 2018	SB	All indications	1	48	2018	48	60-80
Hale et al., 2016	MCCE	OGIB		25	2016	122	<60
Hale et al., 2016	MCCE	CD	2	19	2016	122	<60
Hale et al., 2016	MCCE	NL			2016	122	<60
Hale et al., 2016	MCCE	CeD		16	2016	122	<60
Hale et al., 2016	MCCE	CS			2016	122	<60
Hale et al., 2016	MCCE	CS		60	2016	122	<60
Hale et al., 2016	MCCE	CS			2016	122	<60
Hale et al., 2016	MCCE	All indications	2	120	2016	122	<60
Halling et al., 2014	SB	OGIB			2014	40	<60
Halling et al., 2014	SB	CD	0	40	2014	40	<60
Halling et al., 2014	SB	NL			2014	40	<60
Halling et al., 2014	SB	CeD			2014	40	<60
Halling et al., 2014	SB	CS			2014	40	<60
Halling et al., 2014	SB	CS			2014	40	<60
Halling et al., 2014	SB	CS			2014	40	<60
Halling et al., 2014	SB	All indications	0	40	2014	40	<60
Han et al., 2018	SB	NL			2018	83	<60
Han et al., 2018	SB	OGIB			2018	83	<60
Han et al., 2018	SB	CeD			2018	83	<60
Han et al., 2018	SB	CS			2018	83	<60
Han et al., 2018	SB	CS			2018	83	<60
Han et al., 2018	SB	CS			2018	83	<60
Han et al., 2018	SB	All indications	0	83	2018	83	<60
Han, et al., 2018	SB	CD	0	83	2018	83	<60
Hansel et al., 2020	SB	OGIB		32	2020	50	<60
Hansel et al., 2020	SB	CD			2020	50	<60
Hansel et al., 2020	SB	NL			2020	50	<60
Hansel et al., 2020	SB	CeD		6	2020	50	<60
Hansel et al., 2020	SB	CS			2020	50	<60
Hansel et al., 2020	SB	CS		12	2020	50	<60
Hansel et al., 2020	SB	CS			2020	50	<60
Hansel et al., 2020	SB	All indications	0	45	2020	50	<60
Hartmann et al., 2005	SB	OGIB	0	47	2005	47	60-80
Hartmann et al., 2005	SB	CD			2005	47	60-80
Hartmann et al., 2005	SB	NL			2005	47	60-80
Hartmann et al., 2005	SB	CeD			2005	47	60-80
Hartmann et al., 2005	SB	CS			2005	47	60-80
Hartmann et al., 2005	SB	CS			2005	47	60-80
Hartmann et al., 2005	SB	CS			2005	47	60-80
Hartmann et al., 2005	SB	All indications	0	47	2005	47	60-80
Hartmann et al., 2007	SB	OGIB		40	2007	55	60-80
Hartmann et al., 2007	SB	CD			2007	55	60-80
Hartmann et al., 2007	SB	NL			2007	55	60-80
Hartmann et al., 2007	SB	CeD			2007	55	60-80
Hartmann et al., 2007	SB	CS			2007	55	60-80
Hartmann et al., 2007	SB	CS			2007	55	60-80
Hartmann et al., 2007	SB	CS			2007	55	60-80
Hartmann et al., 2007	SB	All indications	4	40	2007	55	60-80
Hartmann et al., 2012	CCE	OGIB		3	2012	50	<60
Hartmann et al., 2012	CCE	CD			2012	50	<60
Hartmann et al., 2012	CCE	NL			2012	50	<60
Hartmann et al., 2012	CCE	CeD			2012	50	<60
Hartmann et al., 2012	CCE	CS		46	2012	50	<60
Hartmann et al., 2012	CCE	CS			2012	50	<60
Hartmann et al., 2012	CCE	CS			2012	50	<60
Hartmann et al., 2012	CCE	All indications	0	49	2012	50	<60
Herrerias et al., 2008	PC	OGIB		9	2008	106	<60
Herrerias et al., 2008	PC	CD		57	2008	106	<60
Herrerias et al., 2008	PC	NL			2008	106	<60
Herrerias et al., 2008	PC	CeD			2008	106	<60
Herrerias et al., 2008	PC	CS		49	2008	106	<60
Herrerias et al., 2008	PC	CS			2008	106	<60
Herrerias et al., 2008	PC	CS			2008	106	<60
Herrerias et al., 2008	PC	All indications	0	59	2008	106	<60
Herrerías-Gutiérrez et al., 2011	CCE	OGIB	0	18	2011	144	<60
Herrerías-Gutiérrez et al., 2011	CCE	CD			2011	144	<60
Herrerías-Gutiérrez et al., 2011	CCE	NL			2011	144	<60
Herrerías-Gutiérrez et al., 2011	CCE	CeD			2011	144	<60
Herrerías-Gutiérrez et al., 2011	CCE	CS	0	7	2011	144	<60
Herrerías-Gutiérrez et al., 2011	CCE	CS	0	31	2011	144	<60
Herrerías-Gutiérrez et al., 2011	CCE	CS	0	88	2011	144	<60
Herrerías-Gutiérrez et al., 2011	CCE	All indications	0	144	2011	144	<60
Hoedemaker et al., 2014	SB	OGIB		479	2014	674	<60
Hoedemaker et al., 2014	SB	CD		116	2014	674	<60
Hoedemaker et al., 2014	SB	NL			2014	674	<60
Hoedemaker et al., 2014	SB	CeD			2014	674	<60
Hoedemaker et al., 2014	SB	CS			2014	674	<60
Hoedemaker et al., 2014	SB	CS			2014	674	<60
Hoedemaker et al., 2014	SB	CS			2014	674	<60
Hoedemaker et al., 2014	SB	All indications		595	2014	674	<60
Holleran et al., 2014	CCE	OGIB		62	2014	62	60-80
Holleran et al., 2014	CCE	CD			2014	62	60-80
Holleran et al., 2014	CCE	NL			2014	62	60-80
Holleran et al., 2014	CCE	CeD			2014	62	60-80
Holleran et al., 2014	CCE	CS			2014	62	60-80
Holleran et al., 2014	CCE	CS			2014	62	60-80
Holleran et al., 2014	CCE	CS			2014	62	60-80
Holleran et al., 2014	CCE	All indications	16	62	2014	62	60-80
Honda et al., 2012	SB	OGIB		50	2012	159	<60
Honda et al., 2012	SB	CD			2012	159	<60
Honda et al., 2012	SB	NL			2012	159	<60
Honda et al., 2012	SB	CeD			2012	159	<60
Honda et al., 2012	SB	CS		22	2012	159	<60
Honda et al., 2012	SB	CS		68	2012	159	<60
Honda et al., 2012	SB	CS		19	2012	159	<60
Honda et al., 2012	SB	All indications	3	101	2012	159	<60
Höög et al., 2012	SB	OGIB	10	1034	2012	2300	<60
Höög et al., 2012	SB	CD	16	742	2012	2300	<60
Höög et al., 2012	SB	NL	4	118	2012	2300	<60
Höög et al., 2012	SB	CeD			2012	2300	<60
Höög et al., 2012	SB	CS			2012	2300	<60
Höög et al., 2012	SB	CS	1	78	2012	2300	<60
Höög et al., 2012	SB	CS			2012	2300	<60
Höög et al., 2012	SB	All indications	31	1972	2012	2300	<60
Hosoe et al., 2013	CCE	OGIB			2013	40	<60
Hosoe et al., 2013	CCE	CD			2013	40	<60
Hosoe et al., 2013	CCE	NL			2013	40	<60
Hosoe et al., 2013	CCE	CeD			2013	40	<60
Hosoe et al., 2013	CCE	CS			2013	40	<60
Hosoe et al., 2013	CCE	CS		40	2013	40	<60
Hosoe et al., 2013	CCE	CS			2013	40	<60
Hosoe et al., 2013	CCE	All indications	7	54	2013	40	<60
Hosoe et al., 2016	SB	OGIB		29	2016	40	60-80
Hosoe et al., 2016	SB	CD		3	2016	40	60-80
Hosoe et al., 2016	SB	NL			2016	40	60-80
Hosoe et al., 2016	SB	CeD			2016	40	60-80
Hosoe et al., 2016	SB	CS			2016	40	60-80
Hosoe et al., 2016	SB	CS		8	2016	40	60-80
Hosoe et al., 2016	SB	CS			2016	40	60-80
Hosoe et al., 2016	SB	All indications		40	2016	40	60-80
Hosoe et al., 2016a	SB	OGIB			2016	112	60-80
Hosoe et al., 2016a	SB	CD			2016	112	60-80
Hosoe et al., 2016a	SB	NL			2016	112	60-80
Hosoe et al., 2016a	SB	CeD			2016	112	60-80
Hosoe et al., 2016a	SB	CS			2016	112	60-80
Hosoe et al., 2016a	SB	CS			2016	112	60-80
Hosoe et al., 2016a	SB	CS		54	2016	112	60-80
Hosoe et al., 2016a	SB	All indications		40	2016	112	60-80
Hosono et al., 2011	SB	OGIB	0	66	2011	80	<60
Hosono et al., 2011	SB	CD			2011	80	<60
Hosono et al., 2011	SB	NL			2011	80	<60
Hosono et al., 2011	SB	CeD			2011	80	<60
Hosono et al., 2011	SB	CS	0	5	2011	80	<60
Hosono et al., 2011	SB	CS	0	9	2011	80	<60
Hosono et al., 2011	SB	CS			2011	80	<60
Hosono et al., 2011	SB	All indications	0	80	2011	80	<60
Huang et al., 2018	SB	OGIB			2018	341	<60
Huang et al., 2018	SB	CD			2018	341	<60
Huang et al., 2018	SB	NL			2018	341	<60
Huang et al., 2018	SB	CeD			2018	341	<60
Huang et al., 2018	SB	CS		341	2018	341	<60
Huang et al., 2018	SB	CS			2018	341	<60
Huang et al., 2018	SB	CS			2018	341	<60
Huang et al., 2018	SB	All indications		341	2018	341	<60
Huang et al., 2020	SB	CD			2020	205	<60
Huang et al., 2020	SB	NL			2020	205	<60
Huang et al., 2020	SB	CeD			2020	205	<60
Huang et al., 2020	SB	OGIB			2020	205	<60
Huang et al., 2020	SB	CS			2020	205	<60
Huang et al., 2020	SB	CS	9	205	2020	205	<60
Huang et al., 2020	SB	CS			2020	205	<60
Huang et al., 2020	SB	All indications	9	205	2020	205	<60
Hussey et al., 2018	CCE	OGIB		13	2018	50	<60
Hussey et al., 2018	CCE	CD		8	2018	50	<60
Hussey et al., 2018	CCE	NL		3	2018	50	<60
Hussey et al., 2018	CCE	CeD			2018	50	<60
Hussey et al., 2018	CCE	CS		21	2018	50	<60
Hussey et al., 2018	CCE	CS		1	2018	50	<60
Hussey et al., 2018	CCE	CS		4	2018	50	<60
Hussey et al., 2018	CCE	All indications	1	50	2018	50	<60
Ida et al., 2012	SB	OGIB		138	2012	232	<60
Ida et al., 2012	SB	CD		6	2012	232	<60
Ida et al., 2012	SB	NL			2012	232	<60
Ida et al., 2012	SB	CeD			2012	232	<60
Ida et al., 2012	SB	CS		3	2012	232	<60
Ida et al., 2012	SB	CS		85	2012	232	<60
Ida et al., 2012	SB	CS			2012	232	<60
Ida et al., 2012	SB	All indications		232	2012	232	<60
Igawa et al., 2017	CCE	OGIB			2017	30	<60
Igawa et al., 2017	CCE	CD			2017	30	<60
Igawa et al., 2017	CCE	NL		30	2017	30	<60
Igawa et al., 2017	CCE	CeD			2017	30	<60
Igawa et al., 2017	CCE	CS			2017	30	<60
Igawa et al., 2017	CCE	CS			2017	30	<60
Igawa et al., 2017	CCE	CS			2017	30	<60
Igawa et al., 2017	CCE	All indications	0	30	2017	30	<60
Iio et al., 2019	SB	OGIB		127	2019	146	60-80
Iio et al., 2019	SB	CD			2019	146	60-80
Iio et al., 2019	SB	NL			2019	146	60-80
Iio et al., 2019	SB	CeD			2019	146	60-80
Iio et al., 2019	SB	CS			2019	146	60-80
Iio et al., 2019	SB	CS			2019	146	60-80
Iio et al., 2019	SB	CS			2019	146	60-80
Iio et al., 2019	SB	All indications		127	2019	146	60-80
Imagawa et al., 2011	SB	OGIB		34	2011	55	<60
Imagawa et al., 2011	SB	CD		3	2011	55	<60
Imagawa et al., 2011	SB	NL		9	2011	55	<60
Imagawa et al., 2011	SB	CeD			2011	55	<60
Imagawa et al., 2011	SB	CS		8	2011	55	<60
Imagawa et al., 2011	SB	CS		1	2011	55	<60
Imagawa et al., 2011	SB	CS			2011	55	<60
Imagawa et al., 2011	SB	All indications		55	2011	55	<60
Innocenti et al., 2020	SB	OGIB	2	290	2020	290	60-80
Innocenti et al., 2020	SB	CD			2020	290	60-80
Innocenti et al., 2020	SB	NL			2020	290	60-80
Innocenti et al., 2020	SB	CeD			2020	290	60-80
Innocenti et al., 2020	SB	CS			2020	290	60-80
Innocenti et al., 2020	SB	CS			2020	290	60-80
Innocenti et al., 2020	SB	CS			2020	290	60-80
Innocenti et al., 2020	SB	All indications	2	290	2020	290	60-80
Ito et al., 2012	SB	OGIB		39	2012	44	<60
Ito et al., 2012	SB	CD		1	2012	44	<60
Ito et al., 2012	SB	NL		2	2012	44	<60
Ito et al., 2012	SB	CeD			2012	44	<60
Ito et al., 2012	SB	CS			2012	44	<60
Ito et al., 2012	SB	CS			2012	44	<60
Ito et al., 2012	SB	CS			2012	44	<60
Ito et al., 2012	SB	All indications		42	2012	44	<60
Jensen et al., 2011	SB	OGIB			2011	93	<60
Jensen et al., 2011	SB	CD	0	87	2011	93	<60
Jensen et al., 2011	SB	NL			2011	93	<60
Jensen et al., 2011	SB	CeD			2011	93	<60
Jensen et al., 2011	SB	CS			2011	93	<60
Jensen et al., 2011	SB	CS			2011	93	<60
Jensen et al., 2011	SB	CS			2011	93	<60
Jensen et al., 2011	SB	All indications	0	87	2011	93	<60
Jiang et al., 2018	MCCE	OGIB			2018	200	<60
Jiang et al., 2018	MCCE	CD			2018	200	<60
Jiang et al., 2018	MCCE	NL			2018	200	<60
Jiang et al., 2018	MCCE	CeD			2018	200	<60
Jiang et al., 2018	MCCE	CS	0	153	2018	200	<60
Jiang et al., 2018	MCCE	CS			2018	200	<60
Jiang et al., 2018	MCCE	CS	0	47	2018	200	<60
Jiang et al., 2018	MCCE	All indications	0	200	2018	200	<60
Kamalporn et al., 2008	SB	OGIB	0	51	2008	51	60-80
Kamalporn et al., 2008	SB	CD			2008	51	60-80
Kamalporn et al., 2008	SB	NL			2008	51	60-80
Kamalporn et al., 2008	SB	CeD			2008	51	60-80
Kamalporn et al., 2008	SB	CS			2008	51	60-80
Kamalporn et al., 2008	SB	CS			2008	51	60-80
Kamalporn et al., 2008	SB	CS			2008	51	60-80
Kamalporn et al., 2008	SB	All indications	0	51	2008	51	60-80
Kantianis et al., 2009	SB	OGIB	0	162	2009	201	60-80
Kantianis et al., 2009	SB	CD	0	21	2009	201	60-80
Kantianis et al., 2009	SB	NL			2009	201	60-80
Kantianis et al., 2009	SB	CeD			2009	201	60-80
Kantianis et al., 2009	SB	CS	0	17	2009	201	60-80
Kantianis et al., 2009	SB	CS			2009	201	60-80
Kantianis et al., 2009	SB	CS			2009	201	60-80
Kantianis et al., 2009	SB	All indications	0	200	2009	201	60-80
Karagiannis et al., 2006	SB	OGIB	1	68	2006	68	<60
Karagiannis et al., 2006	SB	CD			2006	68	<60
Karagiannis et al., 2006	SB	NL			2006	68	<60
Karagiannis et al., 2006	SB	CeD			2006	68	<60
Karagiannis et al., 2006	SB	CS			2006	68	<60
Karagiannis et al., 2006	SB	CS			2006	68	<60
Karagiannis et al., 2006	SB	CS			2006	68	<60
Karagiannis et al., 2006	SB	All indications	1	68	2006	68	<60
Kastenberg et al., 2017	CCE	OGIB			2017	121	<60
Kastenberg et al., 2017	CCE	CD			2017	121	<60
Kastenberg et al., 2017	CCE	NL			2017	121	<60
Kastenberg et al., 2017	CCE	CeD			2017	121	<60
Kastenberg et al., 2017	CCE	CS			2017	121	<60
Kastenberg et al., 2017	CCE	CS			2017	121	<60
Kastenberg et al., 2017	CCE	CS	0	100	2017	121	<60
Kastenberg et al., 2017	CCE	All indications	0	100	2017	121	<60
Katsinelos et al., 2010a	SB	OGIB	0	56	2010	101	<60
Katsinelos et al., 2010a	SB	CD			2010	101	<60
Katsinelos et al., 2010a	SB	NL			2010	101	<60
Katsinelos et al., 2010a	SB	CeD	0	5	2010	101	<60
Katsinelos et al., 2010a	SB	CS	2	23	2010	101	<60
Katsinelos et al., 2010a	SB	CS	0	17	2010	101	<60
Katsinelos et al., 2010a	SB	CS			2010	101	<60
Katsinelos et al., 2010a	SB	All indications	2	101	2010	101	<60
Keil-Rios et al., 2019	SB	OGIB		113	2019	134	60-80
Keil-Rios et al., 2019	SB	CD			2019	134	60-80
Keil-Rios et al., 2019	SB	NL			2019	134	60-80
Keil-Rios et al., 2019	SB	CeD			2019	134	60-80
Keil-Rios et al., 2019	SB	CS			2019	134	60-80
Keil-Rios et al., 2019	SB	CS		21	2019	134	60-80
Keil-Rios et al., 2019	SB	CS			2019	134	60-80
Keil-Rios et al., 2019	SB	All indications	1	134	2019	134	60-80
Kim et al., 2005	SB	OGIB		75	2005	75	<60
Kim et al., 2005	SB	CD			2005	75	<60
Kim et al., 2005	SB	NL			2005	75	<60
Kim et al., 2005	SB	CeD			2005	75	<60
Kim et al., 2005	SB	CS			2005	75	<60
Kim et al., 2005	SB	CS			2005	75	<60
Kim et al., 2005	SB	CS			2005	75	<60
Kim et al., 2005	SB	All indications		75	2005	75	<60
Kim et al., 2013	SB	OGIB	0	125	2013	125	<60
Kim et al., 2013	SB	CD			2013	125	<60
Kim et al., 2013	SB	NL			2013	125	<60
Kim et al., 2013	SB	CeD			2013	125	<60
Kim et al., 2013	SB	CS			2013	125	<60
Kim et al., 2013	SB	CS			2013	125	<60
Kim et al., 2013	SB	CS			2013	125	<60
Kim et al., 2013	SB	All indications	0	125	2013	125	<60
Kim et al., 2020	Combi	OGIB	82	2965	2020	4650	<60
Kim et al., 2020	Combi	CD	12	212	2020	4650	<60
Kim et al., 2020	Combi	NL	1	170	2020	4650	<60
Kim et al., 2020	Combi	CeD			2020	4650	<60
Kim et al., 2020	Combi	CS	22	986	2020	4650	<60
Kim et al., 2020	Combi	CS	0	3	2020	4650	<60
Kim et al., 2020	Combi	CS	0	214	2020	4650	<60
Kim et al., 2020	Combi	All indications	117	4550	2020	4650	<60
Klein et al., 2016	SB	OGIB		464	2016	860	<60
Klein et al., 2016	SB	CD		344	2016	860	<60
Klein et al., 2016	SB	NL			2016	860	<60
Klein et al., 2016	SB	CeD			2016	860	<60
Klein et al., 2016	SB	CS			2016	860	<60
Klein et al., 2016	SB	CS		52	2016	860	<60
Klein et al., 2016	SB	CS			2016	860	<60
Klein et al., 2016	SB	All indications		860	2016	860	<60
Kobaek-Larsen et al., 2018	CCE	OGIB			2018	306	60-80
Kobaek-Larsen et al., 2018	CCE	CD			2018	306	60-80
Kobaek-Larsen et al., 2018	CCE	NL			2018	306	60-80
Kobaek-Larsen et al., 2018	CCE	CeD			2018	306	60-80
Kobaek-Larsen et al., 2018	CCE	CS			2018	306	60-80
Kobaek-Larsen et al., 2018	CCE	CS			2018	306	60-80
Kobaek-Larsen et al., 2018	CCE	CS	0	253	2018	306	60-80
Kobaek-Larsen et al., 2018	CCE	All indications	0	253	2018	306	60-80
Koh et al., 2013	SB	OGIB		95	2013	95	60-80
Koh et al., 2013	SB	CD			2013	95	60-80
Koh et al., 2013	SB	NL			2013	95	60-80
Koh et al., 2013	SB	CeD			2013	95	60-80
Koh et al., 2013	SB	CS			2013	95	60-80
Koh et al., 2013	SB	CS			2013	95	60-80
Koh et al., 2013	SB	CS			2013	95	60-80
Koh et al., 2013	SB	All indications		95	2013	95	60-80
Kopylov et al., 2015	SB	OGIB			2015	56	<60
Kopylov et al., 2015	SB	CD	0	52	2015	56	<60
Kopylov et al., 2015	SB	NL			2015	56	<60
Kopylov et al., 2015	SB	CeD			2015	56	<60
Kopylov et al., 2015	SB	CS			2015	56	<60
Kopylov et al., 2015	SB	CS			2015	56	<60
Kopylov et al., 2015	SB	CS			2015	56	<60
Kopylov et al., 2015	SB	All indications	0	52	2015	56	<60
Kopylov et al., 2018	SB	OGIB			2018	67	<60
Kopylov et al., 2018	SB	CD			2018	67	<60
Kopylov et al., 2018	SB	NL			2018	67	<60
Kopylov et al., 2018	SB	CeD			2018	67	<60
Kopylov et al., 2018	SB	CS	0	36	2018	67	<60
Kopylov et al., 2018	SB	CS			2018	67	<60
Kopylov et al., 2018	SB	CS	0	28	2018	67	<60
Kopylov et al., 2018	SB	All indications	0	64	2018	67	<60
Koulaouzidis et al., 2011	SB	OGIB			2011	67	<60
Koulaouzidis et al., 2011	SB	CD		67	2011	67	<60
Koulaouzidis et al., 2011	SB	NL			2011	67	<60
Koulaouzidis et al., 2011	SB	CeD			2011	67	<60
Koulaouzidis et al., 2011	SB	CS			2011	67	<60
Koulaouzidis et al., 2011	SB	CS			2011	67	<60
Koulaouzidis et al., 2011	SB	CS			2011	67	<60
Koulaouzidis et al., 2011	SB	All indications		67	2011	67	<60
Koulaouzidis et al., 2012	SB	OGIB			2012	221	<60
Koulaouzidis et al., 2012	SB	CD			2012	221	<60
Koulaouzidis et al., 2012	SB	NL			2012	221	<60
Koulaouzidis et al., 2012	SB	CeD			2012	221	<60
Koulaouzidis et al., 2012	SB	CS			2012	221	<60
Koulaouzidis et al., 2012	SB	CS		221	2012	221	<60
Koulaouzidis et al., 2012	SB	CS			2012	221	<60
Koulaouzidis et al., 2012	SB	All indications	0	221	2012	221	<60
Koulaouzidis et al., 2012a	SB	OGIB		138	2012	619	<60
Koulaouzidis et al., 2012a	SB	CD		131	2012	619	<60
Koulaouzidis et al., 2012a	SB	NL		11	2012	619	<60
Koulaouzidis et al., 2012a	SB	CeD		12	2012	619	<60
Koulaouzidis et al., 2012a	SB	CS			2012	619	<60
Koulaouzidis et al., 2012a	SB	CS		327	2012	619	<60
Koulaouzidis et al., 2012a	SB	CS			2012	619	<60
Koulaouzidis et al., 2012a	SB	All indications		619	2012	619	<60
Koulaouzidis et al., 2015	SB	OGIB		127	2015	635	<60
Koulaouzidis et al., 2015	SB	CD		195	2015	635	<60
Koulaouzidis et al., 2015	SB	NL		23	2015	635	<60
Koulaouzidis et al., 2015	SB	CeD		20	2015	635	<60
Koulaouzidis et al., 2015	SB	CS			2015	635	<60
Koulaouzidis et al., 2015	SB	CS		270	2015	635	<60
Koulaouzidis et al., 2015	SB	CS			2015	635	<60
Koulaouzidis et al., 2015	SB	All indications		635	2015	635	<60
Kroijer et al., 2018	CCE	OGIB			2018	180	<60
Kroijer et al., 2018	CCE	CD			2018	180	<60
Kroijer et al., 2018	CCE	NL	0	180	2018	180	<60
Kroijer et al., 2018	CCE	CeD			2018	180	<60
Kroijer et al., 2018	CCE	CS			2018	180	<60
Kroijer et al., 2018	CCE	CS			2018	180	<60
Kroijer et al., 2018	CCE	CS			2018	180	<60
Kroijer et al., 2018	CCE	All indications	0	180	2018	180	<60
Kroijer et al., 2019	CCE	OGIB			2019	180	<60
Kroijer et al., 2019	CCE	CD			2019	180	<60
Kroijer et al., 2019	CCE	NL		106	2019	180	<60
Kroijer et al., 2019	CCE	CeD			2019	180	<60
Kroijer et al., 2019	CCE	CS			2019	180	<60
Kroijer et al., 2019	CCE	CS			2019	180	<60
Kroijer et al., 2019	CCE	CS		74	2019	180	<60
Kroijer et al., 2019	CCE	All indications	0	180	2019	180	<60
Krok et al., 2016	ESO	OGIB			2016	62	ND
Krok et al., 2016	ESO	CD			2016	62	ND
Krok et al., 2016	ESO	NL			2016	62	ND
Krok et al., 2016	ESO	CeD			2016	62	ND
Krok et al., 2016	ESO	CS			2016	62	ND
Krok et al., 2016	ESO	CS	0	62	2016	62	ND
Krok et al., 2016	ESO	CS			2016	62	ND
Krok et al., 2016	ESO	All indications	0	62	2016	62	ND
Kunihara et al., 2018	SB	OGIB		357	2018	357	<60
Kunihara et al., 2018	SB	CD			2018	357	<60
Kunihara et al., 2018	SB	NL			2018	357	<60
Kunihara et al., 2018	SB	CeD			2018	357	<60
Kunihara et al., 2018	SB	CS			2018	357	<60
Kunihara et al., 2018	SB	CS			2018	357	<60
Kunihara et al., 2018	SB	CS			2018	357	<60
Kunihara et al., 2018	SB	All indications		357	2018	357	<60
Kurien et al., 2013	SB	OGIB			2013	131	ND
Kurien et al., 2013	SB	CD			2013	131	ND
Kurien et al., 2013	SB	NL			2013	131	ND
Kurien et al., 2013	SB	CeD		131	2013	131	ND
Kurien et al., 2013	SB	CS			2013	131	ND
Kurien et al., 2013	SB	CS			2013	131	ND
Kurien et al., 2013	SB	CS			2013	131	ND
Kurien et al., 2013	SB	All indications	0	131	2013	131	ND
Lai et al., 2007	SB	OGIB	0	43	2007	45	60-80
Lai et al., 2007	SB	CD			2007	45	60-80
Lai et al., 2007	SB	NL			2007	45	60-80
Lai et al., 2007	SB	CeD			2007	45	60-80
Lai et al., 2007	SB	CS			2007	45	60-80
Lai et al., 2007	SB	CS	2	2	2007	45	60-80
Lai et al., 2007	SB	CS			2007	45	60-80
Lai et al., 2007	SB	All indications	2	45	2007	45	60-80
Lai et al., 2020	MCCE	OGIB			2020	171	<60
Lai et al., 2020	MCCE	CD			2020	171	<60
Lai et al., 2020	MCCE	NL			2020	171	<60
Lai et al., 2020	MCCE	CeD			2020	171	<60
Lai et al., 2020	MCCE	CS	0	161	2020	171	<60
Lai et al., 2020	MCCE	CS			2020	171	<60
Lai et al., 2020	MCCE	CS			2020	171	<60
Lai et al., 2020	MCCE	All indications	0	161	2020	171	<60
Laine et al., 2010	SB	OGIB	0	60	2010	60	<60
Laine et al., 2010	SB	CD			2010	60	<60
Laine et al., 2010	SB	NL			2010	60	<60
Laine et al., 2010	SB	CeD			2010	60	<60
Laine et al., 2010	SB	CS			2010	60	<60
Laine et al., 2010	SB	CS			2010	60	<60
Laine et al., 2010	SB	CS			2010	60	<60
Laine et al., 2010	SB	All indications	0	60	2010	60	<60
Lapalus et al., 2008	SB	OGIB	1	127	2008	129	<60
Lapalus et al., 2008	SB	CD			2008	129	<60
Lapalus et al., 2008	SB	NL			2008	129	<60
Lapalus et al., 2008	SB	CeD			2008	129	<60
Lapalus et al., 2008	SB	CS			2008	129	<60
Lapalus et al., 2008	SB	CS			2008	129	<60
Lapalus et al., 2008	SB	CS			2008	129	<60
Lapalus et al., 2008	SB	All indications	1	127	2008	129	<60
Lapalus et al., 2009	ESO	OGIB			2009	120	<60
Lapalus et al., 2009	ESO	CD			2009	120	<60
Lapalus et al., 2009	ESO	NL			2009	120	<60
Lapalus et al., 2009	ESO	CeD			2009	120	<60
Lapalus et al., 2009	ESO	CS			2009	120	<60
Lapalus et al., 2009	ESO	CS	113	120	2009	120	<60
Lapalus et al., 2009	ESO	CS			2009	120	<60
Lapalus et al., 2009	ESO	All indications	113	120	2009	120	<60
Laurain et al., 2014	ESO	OGIB			2014	80	<60
Laurain et al., 2014	ESO	CD			2014	80	<60
Laurain et al., 2014	ESO	NL			2014	80	<60
Laurain et al., 2014	ESO	CeD			2014	80	<60
Laurain et al., 2014	ESO	CS			2014	80	<60
Laurain et al., 2014	ESO	CS	0	80	2014	80	<60
Laurain et al., 2014	ESO	CS			2014	80	<60
Laurain et al., 2014	ESO	All indications	0	80	2014	80	<60
Law et al., 2017	SB	OGIB		337	2017	495	60-80
Law et al., 2017	SB	CD			2017	495	60-80
Law et al., 2017	SB	NL			2017	495	60-80
Law et al., 2017	SB	CeD			2017	495	60-80
Law et al., 2017	SB	CS			2017	495	60-80
Law et al., 2017	SB	CS			2017	495	60-80
Law et al., 2017	SB	CS			2017	495	60-80
Law et al., 2017	SB	All indications	0	337	2017	495	60-80
Lee et al., 2010	SB	OGIB		431	2010	653	<60
Lee et al., 2010	SB	CD			2010	653	<60
Lee et al., 2010	SB	NL			2010	653	<60
Lee et al., 2010	SB	CeD			2010	653	<60
Lee et al., 2010	SB	CS			2010	653	<60
Lee et al., 2010	SB	CS		104	2010	653	<60
Lee et al., 2010	SB	CS			2010	653	<60
Lee et al., 2010	SB	All indications		535	2010	653	<60
Lee et al., 2019	SB	OGIB			2019	26	<60
Lee et al., 2019	SB	CD	4	26	2019	26	<60
Lee et al., 2019	SB	NL			2019	26	<60
Lee et al., 2019	SB	CeD			2019	26	<60
Lee et al., 2019	SB	CS			2019	26	<60
Lee et al., 2019	SB	CS			2019	26	<60
Lee et al., 2019	SB	CS			2019	26	<60
Lee et al., 2019	SB	All indications	20	26	2019	26	<60
Leighton et al., 2014	SB	OGIB			2014	98	<60
Leighton et al., 2014	SB	CD		80	2014	98	<60
Leighton et al., 2014	SB	NL			2014	98	<60
Leighton et al., 2014	SB	CeD			2014	98	<60
Leighton et al., 2014	SB	CS			2014	98	<60
Leighton et al., 2014	SB	CS			2014	98	<60
Leighton et al., 2014	SB	CS			2014	98	<60
Leighton et al., 2014	SB	All indications	1	80	2014	98	<60
Leighton et al., 2017	PCC	OGIB			2017	114	<60
Leighton et al., 2017	PCC	CD	6	75	2017	114	<60
Leighton et al., 2017	PCC	NL			2017	114	<60
Leighton et al., 2017	PCC	CeD			2017	114	<60
Leighton et al., 2017	PCC	CS			2017	114	<60
Leighton et al., 2017	PCC	CS			2017	114	<60
Leighton et al., 2017	PCC	CS			2017	114	<60
Leighton et al., 2017	PCC	All indications	6	75	2017	114	<60
Li et al., 2008	SB	OGIB	10	657	2008	1000	ND
Li et al., 2008	SB	CD	3	22	2008	1000	ND
Li et al., 2008	SB	NL			2008	1000	ND
Li et al., 2008	SB	CeD			2008	1000	ND
Li et al., 2008	SB	CS			2008	1000	ND
Li et al., 2008	SB	CS	1	162	2008	1000	ND
Li et al., 2008	SB	CS			2008	1000	ND
Li et al., 2008	SB	All indications	14	841	2008	1000	ND
Li et al., 2010	SB	OGIB		190	2010	190	ND
Li et al., 2010	SB	CD			2010	190	ND
Li et al., 2010	SB	NL			2010	190	ND
Li et al., 2010	SB	CeD			2010	190	ND
Li et al., 2010	SB	CS			2010	190	ND
Li et al., 2010	SB	CS			2010	190	ND
Li et al., 2010	SB	CS		8	2010	190	ND
Li et al., 2010	SB	All indications	0	198	2010	190	ND
Li et al., 2016	SB	OGIB	17	853	2016	853	<60
Li et al., 2016	SB	CS			2016	853	<60
Li et al., 2016	SB	CS			2016	853	<60
Li et al., 2016	SB	CS			2016	853	<60
Li et al., 2016	SB	All indications	17	853	2016	853	<60
Li et al., 2016	SB	CD			2016	853	<60
Li et al., 2016	SB	NL			2016	853	<60
Li et al., 2016	SB	CeD			2016	853	<60
Li et al., 2018	No data	OGIB		24	2018	108	<60
Li et al., 2018	No data	CD			2018	108	<60
Li et al., 2018	No data	NL			2018	108	<60
Li et al., 2018	No data	CeD			2018	108	<60
Li et al., 2018	No data	CS		76	2018	108	<60
Li et al., 2018	No data	CS			2018	108	<60
Li et al., 2018	No data	CS		8	2018	108	<60
Li et al., 2018	No data	All indications		108	2018	108	<60
Liao et al., 2008	SB	OGIB	0	36	2008	63	<60
Liao et al., 2008	SB	CD			2008	63	<60
Liao et al., 2008	SB	NL			2008	63	<60
Liao et al., 2008	SB	CeD			2008	63	<60
Liao et al., 2008	SB	CS	0	24	2008	63	<60
Liao et al., 2008	SB	CS			2008	63	<60
Liao et al., 2008	SB	CS			2008	63	<60
Liao et al., 2008	SB	All indications	0	60	2008	63	<60
Liao et al., 2009	SB	OGIB		22	2009	52	<60
Liao et al., 2009	SB	CD			2009	52	<60
Liao et al., 2009	SB	NL			2009	52	<60
Liao et al., 2009	SB	CeD			2009	52	<60
Liao et al., 2009	SB	CS		28	2009	52	<60
Liao et al., 2009	SB	CS			2009	52	<60
Liao et al., 2009	SB	CS			2009	52	<60
Liao et al., 2009	SB	All indications	0	50	2009	52	<60
Liao et al., 2010	SB	OGIB		46	2010	110	<60
Liao et al., 2010	SB	CD			2010	110	<60
Liao et al., 2010	SB	NL		18	2010	110	<60
Liao et al., 2010	SB	CeD			2010	110	<60
Liao et al., 2010	SB	CS		43	2010	110	<60
Liao et al., 2010	SB	CS			2010	110	<60
Liao et al., 2010	SB	CS			2010	110	<60
Liao et al., 2010	SB	All indications	0	107	2010	110	<60
Liao et al., 2010a	SB	OGIB		1232	2010	2400	<60
Liao et al., 2010a	SB	CD		52	2010	2400	<60
Liao et al., 2010a	SB	NL		25	2010	2400	<60
Liao et al., 2010a	SB	CeD			2010	2400	<60
Liao et al., 2010a	SB	CS		884	2010	2400	<60
Liao et al., 2010a	SB	CS		104	2010	2400	<60
Liao et al., 2010a	SB	CS		103	2010	2400	<60
Liao et al., 2010a	SB	All indications		2400	2010	2400	<60
Liao et al., 2012	MCCE	OGIB			2012	34	<60
Liao et al., 2012	MCCE	CD			2012	34	<60
Liao et al., 2012	MCCE	NL			2012	34	<60
Liao et al., 2012	MCCE	CeD			2012	34	<60
Liao et al., 2012	MCCE	CS			2012	34	<60
Liao et al., 2012	MCCE	CS			2012	34	<60
Liao et al., 2012	MCCE	CS	34	34	2012	34	<60
Liao et al., 2012	MCCE	All indications	34	34	2012	34	<60
Liao et al., 2016	MCCE	OGIB			2016	353	<60
Liao et al., 2016	MCCE	CD			2016	353	<60
Liao et al., 2016	MCCE	NL			2016	353	<60
Liao et al., 2016	MCCE	CeD			2016	353	<60
Liao et al., 2016	MCCE	CS		350	2016	353	<60
Liao et al., 2016	MCCE	CS			2016	353	<60
Liao et al., 2016	MCCE	CS			2016	353	<60
Liao et al., 2016	MCCE	All indications	1	350	2016	353	<60
Lim et al., 2015	SB	OGIB	11	1729	2015	2914	<60
Lim et al., 2015	SB	CD	59	105	2015	2914	<60
Lim et al., 2015	SB	NL	6	86	2015	2914	<60
Lim et al., 2015	SB	CeD			2015	2914	<60
Lim et al., 2015	SB	CS	2	614	2015	2914	<60
Lim et al., 2015	SB	CS	12	222	2015	2914	<60
Lim et al., 2015	SB	CS	0	158	2015	2914	<60
Lim et al., 2015	SB	All indications	90	2914	2015	2914	<60
Lim et al., 2020	SB	OGIB		83	2020	83	<60
Lim et al., 2020	SB	CD			2020	83	<60
Lim et al., 2020	SB	NL			2020	83	<60
Lim et al., 2020	SB	CeD			2020	83	<60
Lim et al., 2020	SB	CS			2020	83	<60
Lim et al., 2020	SB	CS			2020	83	<60
Lim et al., 2020	SB	CS			2020	83	<60
Lim et al., 2020	SB	All indications	0	83	2020	83	<60
Limsrivilai et al., 2017	SB	OGIB	3	52	2017	58	<60
Limsrivilai et al., 2017	SB	CD			2017	58	<60
Limsrivilai et al., 2017	SB	NL			2017	58	<60
Limsrivilai et al., 2017	SB	CeD			2017	58	<60
Limsrivilai et al., 2017	SB	CS			2017	58	<60
Limsrivilai et al., 2017	SB	CS			2017	58	<60
Limsrivilai et al., 2017	SB	CS			2017	58	<60
Limsrivilai et al., 2017	SB	All indications	3	52	2017	58	<60
Liu et al., 2016	SB	OGIB			2016	105	<60
Liu et al., 2016	SB	CD			2016	105	<60
Liu et al., 2016	SB	NL		89	2016	105	<60
Liu et al., 2016	SB	CeD			2016	105	<60
Liu et al., 2016	SB	CS			2016	105	<60
Liu et al., 2016	SB	CS			2016	105	<60
Liu et al., 2016	SB	CS			2016	105	<60
Liu et al., 2016	SB	All indications		89	2016	105	<60
Long et al., 2011	SB	OGIB			2011	128	<60
Long et al., 2011	SB	CD	15	86	2011	128	<60
Long et al., 2011	SB	NL			2011	128	<60
Long et al., 2011	SB	CeD			2011	128	<60
Long et al., 2011	SB	CS			2011	128	<60
Long et al., 2011	SB	CS	1	38	2011	128	<60
Long et al., 2011	SB	CS			2011	128	<60
Long et al., 2011	SB	All indications	16	124	2011	128	<60
Luján-Sanchis et al., 2017	SB	OGIB			2017	163	<60
Luján-Sanchis et al., 2017	SB	CD			2017	163	<60
Luján-Sanchis et al., 2017	SB	NL			2017	163	<60
Luján-Sanchis et al., 2017	SB	CeD	1	163	2017	163	<60
Luján-Sanchis et al., 2017	SB	CS			2017	163	<60
Luján-Sanchis et al., 2017	SB	CS			2017	163	<60
Luján-Sanchis et al., 2017	SB	CS			2017	163	<60
Luján-Sanchis et al., 2017	SB	All indications	1	163	2017	163	<60
Luo et al., 2019	MCCE	OGIB			2019	227	<60
Luo et al., 2019	MCCE	CD			2019	227	<60
Luo et al., 2019	MCCE	NL			2019	227	<60
Luo et al., 2019	MCCE	CeD			2019	227	<60
Luo et al., 2019	MCCE	CS		114	2019	227	<60
Luo et al., 2019	MCCE	CS		80	2019	227	<60
Luo et al., 2019	MCCE	CS		33	2019	227	<60
Luo et al., 2019	MCCE	All indications	0	227	2019	227	<60
Ma et al., 2016	SB	OGIB		207	2016	401	<60
Ma et al., 2016	SB	CD			2016	401	<60
Ma et al., 2016	SB	NL			2016	401	<60
Ma et al., 2016	SB	CeD			2016	401	<60
Ma et al., 2016	SB	CS		163	2016	401	<60
Ma et al., 2016	SB	CS		31	2016	401	<60
Ma et al., 2016	SB	CS			2016	401	<60
Ma et al., 2016	SB	All indications	8	401	2016	401	<60
Marmo et al., 2005	SB	OGIB			2005	31	<60
Marmo et al., 2005	SB	CD	0	31	2005	31	<60
Marmo et al., 2005	SB	NL			2005	31	<60
Marmo et al., 2005	SB	CeD			2005	31	<60
Marmo et al., 2005	SB	CS			2005	31	<60
Marmo et al., 2005	SB	CS			2005	31	<60
Marmo et al., 2005	SB	CS			2005	31	<60
Marmo et al., 2005	SB	All indications	0	31	2005	31	<60
Marmo et al., 2009	SB	OGIB		193	2009	201	60-80
Marmo et al., 2009	SB	CD			2009	201	60-80
Marmo et al., 2009	SB	NL			2009	201	60-80
Marmo et al., 2009	SB	CeD			2009	201	60-80
Marmo et al., 2009	SB	CS			2009	201	60-80
Marmo et al., 2009	SB	CS			2009	201	60-80
Marmo et al., 2009	SB	CS			2009	201	60-80
Marmo et al., 2009	SB	All indications	6	193	2009	201	60-80
Marya et al., 2018	SB	OGIB		42	2018	206	60-80
Marya et al., 2018	SB	CD			2018	206	60-80
Marya et al., 2018	SB	NL			2018	206	60-80
Marya et al., 2018	SB	CeD			2018	206	60-80
Marya et al., 2018	SB	CS			2018	206	60-80
Marya et al., 2018	SB	CS			2018	206	60-80
Marya et al., 2018	SB	CS			2018	206	60-80
Marya et al., 2018	SB	All indications	1	42	2018	206	60-80
Mata et al., 2004	SB	OGIB	1	42	2004	42	<60
Mata et al., 2004	SB	CD			2004	42	<60
Mata et al., 2004	SB	NL			2004	42	<60
Mata et al., 2004	SB	CeD			2004	42	<60
Mata et al., 2004	SB	CS			2004	42	<60
Mata et al., 2004	SB	CS			2004	42	<60
Mata et al., 2004	SB	CS			2004	42	<60
Mata et al., 2004	SB	All indications	1	42	2004	42	<60
Matsumoto et al., 2015	SB	OGIB			2015	72	<60
Matsumoto et al., 2015	SB	CD			2015	72	<60
Matsumoto et al., 2015	SB	NL			2015	72	<60
Matsumoto et al., 2015	SB	CeD			2015	72	<60
Matsumoto et al., 2015	SB	CS			2015	72	<60
Matsumoto et al., 2015	SB	CS	0	42	2015	72	<60
Matsumoto et al., 2015	SB	CS			2015	72	<60
Matsumoto et al., 2015	SB	All indications	0	42	2015	72	<60
Muhammad et al., 2009	SB	OGIB		286	2009	652	ND
Muhammad et al., 2009	SB	CD		68	2009	652	ND
Muhammad et al., 2009	SB	NL			2009	652	ND
Muhammad et al., 2009	SB	CeD		5	2009	652	ND
Muhammad et al., 2009	SB	CS		397	2009	652	ND
Muhammad et al., 2009	SB	CS			2009	652	ND
Muhammad et al., 2009	SB	CS			2009	652	ND
Muhammad et al., 2009	SB	All indications		756	2009	652	ND
Murray et al., 2008	SB	OGIB			2008	40	<60
Murray et al., 2008	SB	CD			2008	40	<60
Murray et al., 2008	SB	NL			2008	40	<60
Murray et al., 2008	SB	CeD	37	38	2008	40	<60
Murray et al., 2008	SB	CS			2008	40	<60
Murray et al., 2008	SB	CS			2008	40	<60
Murray et al., 2008	SB	CS			2008	40	<60
Murray et al., 2008	SB	All indications	1	38	2008	40	<60
Mussetto et al., 2013	SB	OGIB	3	118	2013	118	60-80
Mussetto et al., 2013	SB	CD			2013	118	60-80
Mussetto et al., 2013	SB	NL			2013	118	60-80
Mussetto et al., 2013	SB	CeD			2013	118	60-80
Mussetto et al., 2013	SB	CS			2013	118	60-80
Mussetto et al., 2013	SB	CS			2013	118	60-80
Mussetto et al., 2013	SB	CS			2013	118	60-80
Mussetto et al., 2013	SB	All indications	3	118	2013	118	60-80
Nakamura et al., 2006	SB	OGIB	0	32	2006	32	<60
Nakamura et al., 2006	SB	CD			2006	32	<60
Nakamura et al., 2006	SB	NL			2006	32	<60
Nakamura et al., 2006	SB	CeD			2006	32	<60
Nakamura et al., 2006	SB	CS			2006	32	<60
Nakamura et al., 2006	SB	CS			2006	32	<60
Nakamura et al., 2006	SB	CS			2006	32	<60
Nakamura et al., 2006	SB	All indications	0	32	2006	32	<60
Nakamura et al., 2014	PC	OGIB			2014	154	<60
Nakamura et al., 2014	PC	CD			2014	154	<60
Nakamura et al., 2014	PC	NL			2014	154	<60
Nakamura et al., 2014	PC	CeD			2014	154	<60
Nakamura et al., 2014	PC	CS			2014	154	<60
Nakamura et al., 2014	PC	CS		100	2014	154	<60
Nakamura et al., 2014	PC	CS			2014	154	<60
Nakamura et al., 2014	PC	All indications		100	2014	154	<60
Nakamura et al., 2021	PC	OGIB	2	99	2021	1096	ND
Nakamura et al., 2021	PC	CD	3	127	2021	1096	ND
Nakamura et al., 2021	PC	NL	0	274	2021	1096	ND
Nakamura et al., 2021	PC	CeD			2021	1096	ND
Nakamura et al., 2021	PC	CS	0	299	2021	1096	ND
Nakamura et al., 2021	PC	CS	0	274	2021	1096	ND
Nakamura et al., 2021	PC	CS			2021	1096	ND
Nakamura et al., 2021	PC	All indications	5	1073	2021	1096	ND
Nakano et al., 2017	SB	OGIB			2017	99	<60
Nakano et al., 2017	SB	CD			2017	99	<60
Nakano et al., 2017	SB	NL			2017	99	<60
Nakano et al., 2017	SB	CeD			2017	99	<60
Nakano et al., 2017	SB	CS		99	2017	99	<60
Nakano et al., 2017	SB	CS			2017	99	<60
Nakano et al., 2017	SB	CS			2017	99	<60
Nakano et al., 2017	SB	All indications		99	2017	99	<60
Nam et al., 2020	SB	OGIB		11	2020	31	<60
Nam et al., 2020	SB	CD		14	2020	31	<60
Nam et al., 2020	SB	NL			2020	31	<60
Nam et al., 2020	SB	CeD			2020	31	<60
Nam et al., 2020	SB	CS		3	2020	31	<60
Nam et al., 2020	SB	CS		3	2020	31	<60
Nam et al., 2020	SB	CS			2020	31	<60
Nam et al., 2020	SB	All indications	0	31	2020	31	<60
Nemeth et al., 2016	SB	OGIB	11	816	2016	2401	<60
Nemeth et al., 2016	SB	CD	14	1370	2016	2401	<60
Nemeth et al., 2016	SB	NL			2016	2401	<60
Nemeth et al., 2016	SB	CeD			2016	2401	<60
Nemeth et al., 2016	SB	CS			2016	2401	<60
Nemeth et al., 2016	SB	CS	0	215	2016	2401	<60
Nemeth et al., 2016	SB	CS			2016	2401	<60
Nemeth et al., 2016	SB	All indications	25	2401	2016	2401	<60
Nemeth et al., 2016a	SB	OGIB			2016	406	<60
Nemeth et al., 2016a	SB	CD	9	406	2016	406	<60
Nemeth et al., 2016a	SB	NL			2016	406	<60
Nemeth et al., 2016a	SB	CeD			2016	406	<60
Nemeth et al., 2016a	SB	CS			2016	406	<60
Nemeth et al., 2016a	SB	CS			2016	406	<60
Nemeth et al., 2016a	SB	CS			2016	406	<60
Nemeth et al., 2016a	SB	All indications	9	406	2016	406	<60
Neu et al., 2005	SB	OGIB		56	2005	56	60-80
Neu et al., 2005	SB	CD			2005	56	60-80
Neu et al., 2005	SB	NL			2005	56	60-80
Neu et al., 2005	SB	CeD			2005	56	60-80
Neu et al., 2005	SB	CS			2005	56	60-80
Neu et al., 2005	SB	CS			2005	56	60-80
Neu et al., 2005	SB	CS			2005	56	60-80
Neu et al., 2005	SB	All indications		56	2005	56	60-80
Ninomiya et al., 2012	SB	OGIB		28	2012	50	60-80
Ninomiya et al., 2012	SB	CD		2	2012	50	60-80
Ninomiya et al., 2012	SB	NL			2012	50	60-80
Ninomiya et al., 2012	SB	CeD			2012	50	60-80
Ninomiya et al., 2012	SB	CS		9	2012	50	60-80
Ninomiya et al., 2012	SB	CS		5	2012	50	60-80
Ninomiya et al., 2012	SB	CS			2012	50	60-80
Ninomiya et al., 2012	SB	All indications	0	44	2012	50	60-80
Niv et al., 2012	SB	OGIB			2012	62	<60
Niv et al., 2012	SB	CD	4	54	2012	62	<60
Niv et al., 2012	SB	NL			2012	62	<60
Niv et al., 2012	SB	CeD			2012	62	<60
Niv et al., 2012	SB	CS			2012	62	<60
Niv et al., 2012	SB	CS			2012	62	<60
Niv et al., 2012	SB	CS			2012	62	<60
Niv et al., 2012	SB	All indications	4	54	2012	62	<60
Nogales et al., 2017	CCE	OGIB			2017	96	<60
Nogales et al., 2017	CCE	CD			2017	96	<60
Nogales et al., 2017	CCE	NL			2017	96	<60
Nogales et al., 2017	CCE	CeD			2017	96	<60
Nogales et al., 2017	CCE	CS			2017	96	<60
Nogales et al., 2017	CCE	CS		96	2017	96	<60
Nogales et al., 2017	CCE	CS			2017	96	<60
Nogales et al., 2017	CCE	All indications	0	96	2017	96	<60
Oette et al., 2009	SB	OGIB			2009	49	<60
Oette et al., 2009	SB	CD			2009	49	<60
Oette et al., 2009	SB	NL			2009	49	<60
Oette et al., 2009	SB	CeD			2009	49	<60
Oette et al., 2009	SB	CS		19	2009	49	<60
Oette et al., 2009	SB	CS		19	2009	49	<60
Oette et al., 2009	SB	CS		11	2009	49	<60
Oette et al., 2009	SB	All indications	0	49	2009	49	<60
Ogata et al., 2008	SB	OGIB		21	2008	39	<60
Ogata et al., 2008	SB	CD		2	2008	39	<60
Ogata et al., 2008	SB	NL			2008	39	<60
Ogata et al., 2008	SB	CeD			2008	39	<60
Ogata et al., 2008	SB	CS		5	2008	39	<60
Ogata et al., 2008	SB	CS		9	2008	39	<60
Ogata et al., 2008	SB	CS			2008	39	<60
Ogata et al., 2008	SB	All indications	0	37	2008	39	<60
Omori et al., 2019	PC	OGIB			2019	342	<60
Omori et al., 2019	PC	CD		176	2019	342	<60
Omori et al., 2019	PC	NL			2019	342	<60
Omori et al., 2019	PC	CeD			2019	342	<60
Omori et al., 2019	PC	CS			2019	342	<60
Omori et al., 2019	PC	CS		166	2019	342	<60
Omori et al., 2019	PC	CS			2019	342	<60
Omori et al., 2019	PC	All indications	0	342	2019	342	<60
Ormeci et al., 2016	SB	CS			2016	141	60-80
Ormeci et al., 2016	SB	CS			2016	141	60-80
Ormeci et al., 2016	SB	CS			2016	141	60-80
Ormeci et al., 2016	SB	All indications	6	139	2016	141	60-80
Ormeci et al., 2016	SB	OGIB	6	139	2016	141	60-80
Ormeci et al., 2016	SB	CD			2016	141	60-80
Ormeci et al., 2016	SB	NL			2016	141	60-80
Ormeci et al., 2016	SB	CeD			2016	141	60-80
Ormeci et al., 2016a	SB	CS		35	2016	359	ND
Ormeci et al., 2016a	SB	CS			2016	359	ND
Ormeci et al., 2016a	SB	CS			2016	359	ND
Ormeci et al., 2016a	SB	All indications	2	359	2016	359	ND
Ormeci et al., 2016a	SB	OGIB	2	324	2016	359	ND
Ormeci et al., 2016a	SB	CD			2016	359	ND
Ormeci et al., 2016a	SB	NL			2016	359	ND
Ormeci et al., 2016a	SB	CeD			2016	359	ND
Otani et al., 2020	CCE	CD			2020	60	60-80
Otani et al., 2020	CCE	CeD			2020	60	60-80
Otani et al., 2020	CCE	CS			2020	60	60-80
Otani et al., 2020	CCE	CS	0	60	2020	60	60-80
Otani et al., 2020	CCE	CS			2020	60	60-80
Otani et al., 2020	CCE	All indications	0	60	2020	60	60-80
Otani et al., 2018	SB	OGIB			2018	363	60-80
Otani et al., 2018	SB	CD			2018	363	60-80
Otani et al., 2018	SB	NL			2018	363	60-80
Otani et al., 2018	SB	CeD			2018	363	60-80
Otani et al., 2018	SB	CS			2018	363	60-80
Otani et al., 2018	SB	CS	0	363	2018	363	60-80
Otani et al., 2018	SB	CS			2018	363	60-80
Otani et al., 2018	SB	All indications	0	363	2018	363	60-80
Otani et al., 2020	CCE	OGIB			2020	60	60-80
Otani et al., 2020	CCE	NL			2020	60	60-80
Ou et al., 2014	SB	OGIB		81	2014	329	<60
Ou et al., 2014	SB	CD		18	2014	329	<60
Ou et al., 2014	SB	NL			2014	329	<60
Ou et al., 2014	SB	CeD			2014	329	<60
Ou et al., 2014	SB	CS		7	2014	329	<60
Ou et al., 2014	SB	CS		16	2014	329	<60
Ou et al., 2014	SB	CS			2014	329	<60
Ou et al., 2014	SB	All indications	0	122	2014	329	<60
Ou et al., 2015	SB	OGIB		254	2015	528	<60
Ou et al., 2015	SB	CD		86	2015	528	<60
Ou et al., 2015	SB	NL			2015	528	<60
Ou et al., 2015	SB	CeD			2015	528	<60
Ou et al., 2015	SB	CS			2015	528	<60
Ou et al., 2015	SB	CS		68	2015	528	<60
Ou et al., 2015	SB	CS			2015	528	<60
Ou et al., 2015	SB	All indications	0	408	2015	528	<60
Pandey et al., 2016	SB	OGIB	2	68	2016	68	60-80
Pandey et al., 2016	SB	CD			2016	68	60-80
Pandey et al., 2016	SB	NL			2016	68	60-80
Pandey et al., 2016	SB	CeD			2016	68	60-80
Pandey et al., 2016	SB	CS			2016	68	60-80
Pandey et al., 2016	SB	CS			2016	68	60-80
Pandey et al., 2016	SB	CS			2016	68	60-80
Pandey et al., 2016	SB	All indications	2	68	2016	68	60-80
Papadopoulos et al., 2008	SB	OGIB			2008	120	<60
Papadopoulos et al., 2008	SB	CD			2008	120	<60
Papadopoulos et al., 2008	SB	NL			2008	120	<60
Papadopoulos et al., 2008	SB	CeD			2008	120	<60
Papadopoulos et al., 2008	SB	CS	0	120	2008	120	<60
Papadopoulos et al., 2008	SB	CS			2008	120	<60
Papadopoulos et al., 2008	SB	CS			2008	120	<60
Papadopoulos et al., 2008	SB	All indications	0	120	2008	120	<60
Parikh et al., 2011	SB	OGIB	0	210	2011	210	ND
Parikh et al., 2011	SB	CD			2011	210	ND
Parikh et al., 2011	SB	NL			2011	210	ND
Parikh et al., 2011	SB	CeD			2011	210	ND
Parikh et al., 2011	SB	CS			2011	210	ND
Parikh et al., 2011	SB	CS			2011	210	ND
Parikh et al., 2011	SB	CS			2011	210	ND
Parikh et al., 2011	SB	All indications	0	210	2011	210	ND
Park et al., 2011	SB	OGIB		44	2011	68	<60
Park et al., 2011	SB	CD		1	2011	68	<60
Park et al., 2011	SB	NL			2011	68	<60
Park et al., 2011	SB	CeD			2011	68	<60
Park et al., 2011	SB	CS		23	2011	68	<60
Park et al., 2011	SB	CS			2011	68	<60
Park et al., 2011	SB	CS			2011	68	<60
Park et al., 2011	SB	All indications		68	2011	68	<60
Parodi et al., 2018	CCE	OGIB			2018	177	<60
Parodi et al., 2018	CCE	CD			2018	177	<60
Parodi et al., 2018	CCE	NL	0	177	2018	177	<60
Parodi et al., 2018	CCE	CeD			2018	177	<60
Parodi et al., 2018	CCE	CS			2018	177	<60
Parodi et al., 2018	CCE	CS			2018	177	<60
Parodi et al., 2018	CCE	CS			2018	177	<60
Parodi et al., 2018	CCE	All indications	0	177	2018	177	<60
Pecere et al., 2020	CCE	OGIB			2020	222	60-80
Pecere et al., 2020	CCE	CD			2020	222	60-80
Pecere et al., 2020	CCE	NL	0	222	2020	222	60-80
Pecere et al., 2020	CCE	CeD			2020	222	60-80
Pecere et al., 2020	CCE	CS			2020	222	60-80
Pecere et al., 2020	CCE	CS			2020	222	60-80
Pecere et al., 2020	CCE	CS			2020	222	60-80
Pecere et al., 2020	CCE	All indications	0	222	2020	222	60-80
Pennazio et al., 2004	SB	OGIB	5	100	2004	100	60-80
Pennazio et al., 2004	SB	CD			2004	100	60-80
Pennazio et al., 2004	SB	NL			2004	100	60-80
Pennazio et al., 2004	SB	CeD			2004	100	60-80
Pennazio et al., 2004	SB	CS			2004	100	60-80
Pennazio et al., 2004	SB	CS			2004	100	60-80
Pennazio et al., 2004	SB	CS			2004	100	60-80
Pennazio et al., 2004	SB	All indications	5	100	2004	100	60-80
Petruzziello et al., 2010	SB	OGIB			2010	64	<60
Petruzziello et al., 2010	SB	CD	1	32	2010	64	<60
Petruzziello et al., 2010	SB	NL			2010	64	<60
Petruzziello et al., 2010	SB	CeD			2010	64	<60
Petruzziello et al., 2010	SB	CS	0	32	2010	64	<60
Petruzziello et al., 2010	SB	CS			2010	64	<60
Petruzziello et al., 2010	SB	CS			2010	64	<60
Petruzziello et al., 2010	SB	All indications	1	64	2010	64	<60
Pilz et al., 2010	CCE	OGIB			2010	59	60-80
Pilz et al., 2010	CCE	CD			2010	59	60-80
Pilz et al., 2010	CCE	NL		30	2010	59	60-80
Pilz et al., 2010	CCE	CeD			2010	59	60-80
Pilz et al., 2010	CCE	CS		26	2010	59	60-80
Pilz et al., 2010	CCE	CS			2010	59	60-80
Pilz et al., 2010	CCE	CS			2010	59	60-80
Pilz et al., 2010	CCE	All indications	0	56	2010	59	60-80
Pioche et al., 2011	SB	OGIB	0	83	2011	83	60-80
Pioche et al., 2011	SB	CD			2011	83	60-80
Pioche et al., 2011	SB	NL			2011	83	60-80
Pioche et al., 2011	SB	CeD			2011	83	60-80
Pioche et al., 2011	SB	CS			2011	83	60-80
Pioche et al., 2011	SB	CS			2011	83	60-80
Pioche et al., 2011	SB	CS			2011	83	60-80
Pioche et al., 2011	SB	All indications	0	83	2011	83	60-80
Polese et al., 2008	SB	OGIB			2008	75	60-80
Polese et al., 2008	SB	CD			2008	75	60-80
Polese et al., 2008	SB	NL			2008	75	60-80
Polese et al., 2008	SB	CeD			2008	75	60-80
Polese et al., 2008	SB	CS			2008	75	60-80
Polese et al., 2008	SB	CS	0	75	2008	75	60-80
Polese et al., 2008	SB	CS			2008	75	60-80
Polese et al., 2008	SB	All indications	0	75	2008	75	60-80
Postgate et al., 2009	SB	OGIB		93	2009	150	<60
Postgate et al., 2009	SB	CD		4	2009	150	<60
Postgate et al., 2009	SB	NL		4	2009	150	<60
Postgate et al., 2009	SB	CeD		4	2009	150	<60
Postgate et al., 2009	SB	CS		40	2009	150	<60
Postgate et al., 2009	SB	CS		5	2009	150	<60
Postgate et al., 2009	SB	CS			2009	150	<60
Postgate et al., 2009	SB	All indications	0	150	2009	150	<60
Prichard et al., 2018	SB	OGIB		99	2018	122	<60
Prichard et al., 2018	SB	CD		5	2018	122	<60
Prichard et al., 2018	SB	NL			2018	122	<60
Prichard et al., 2018	SB	CeD			2018	122	<60
Prichard et al., 2018	SB	CS		9	2018	122	<60
Prichard et al., 2018	SB	CS		9	2018	122	<60
Prichard et al., 2018	SB	CS			2018	122	<60
Prichard et al., 2018	SB	All indications	0	122	2018	122	<60
Purdy et al., 2011	SB	OGIB	5	262	2011	555	ND
Purdy et al., 2011	SB	CD	4	250	2011	555	ND
Purdy et al., 2011	SB	NL			2011	555	ND
Purdy et al., 2011	SB	CeD			2011	555	ND
Purdy et al., 2011	SB	CS			2011	555	ND
Purdy et al., 2011	SB	CS		43	2011	555	ND
Purdy et al., 2011	SB	CS			2011	555	ND
Purdy et al., 2011	SB	All indications	9	555	2011	555	ND
Rahman et al., 2015	SB	OGIB		360	2015	400	60-80
Rahman et al., 2015	SB	CD			2015	400	60-80
Rahman et al., 2015	SB	NL			2015	400	60-80
Rahman et al., 2015	SB	CeD			2015	400	60-80
Rahman et al., 2015	SB	CS			2015	400	60-80
Rahman et al., 2015	SB	CS		40	2015	400	60-80
Rahman et al., 2015	SB	CS			2015	400	60-80
Rahman et al., 2015	SB	All indications	2	400	2015	400	60-80
Rana et al., 2011	SB	OGIB			2011	87	<60
Rana et al., 2011	SB	CD			2011	87	<60
Rana et al., 2011	SB	NL			2011	87	<60
Rana et al., 2011	SB	CeD			2011	87	<60
Rana et al., 2011	SB	CS		87	2011	87	<60
Rana et al., 2011	SB	CS			2011	87	<60
Rana et al., 2011	SB	CS			2011	87	<60
Rana et al., 2011	SB	All indications		87	2011	87	<60
Rex et al., 2015	CCE	OGIB			2015	695	<60
Rex et al., 2015	CCE	CD			2015	695	<60
Rex et al., 2015	CCE	NL	0	689	2015	695	<60
Rex et al., 2015	CCE	CeD			2015	695	<60
Rex et al., 2015	CCE	CS			2015	695	<60
Rex et al., 2015	CCE	CS			2015	695	<60
Rex et al., 2015	CCE	CS			2015	695	<60
Rex et al., 2015	CCE	All indications	0	689	2015	695	<60
Rey et al., 2010	MCCE	OGIB			2010	53	<60
Rey et al., 2010	MCCE	CD			2010	53	<60
Rey et al., 2010	MCCE	NL			2010	53	<60
Rey et al., 2010	MCCE	CeD			2010	53	<60
Rey et al., 2010	MCCE	CS		24	2010	53	<60
Rey et al., 2010	MCCE	CS			2010	53	<60
Rey et al., 2010	MCCE	CS		29	2010	53	<60
Rey et al., 2010	MCCE	All indications	0	53	2010	53	<60
Ribeiro et al., 2015	SB	OGIB	1	214	2015	214	60-80
Ribeiro et al., 2015	SB	CD			2015	214	60-80
Ribeiro et al., 2015	SB	NL			2015	214	60-80
Ribeiro et al., 2015	SB	CeD			2015	214	60-80
Ribeiro et al., 2015	SB	CS			2015	214	60-80
Ribeiro et al., 2015	SB	CS			2015	214	60-80
Ribeiro et al., 2015	SB	CS			2015	214	60-80
Ribeiro et al., 2015	SB	All indications	1	214	2015	214	60-80
Riccioni et al., 2010	SB	OGIB	0	138	2010	138	60-80
Riccioni et al., 2010	SB	CD			2010	138	60-80
Riccioni et al., 2010	SB	NL			2010	138	60-80
Riccioni et al., 2010	SB	CeD			2010	138	60-80
Riccioni et al., 2010	SB	CS			2010	138	60-80
Riccioni et al., 2010	SB	CS			2010	138	60-80
Riccioni et al., 2010	SB	CS			2010	138	60-80
Riccioni et al., 2010	SB	All indications	0	138	2010	138	60-80
Robinson et al., 2011	SB	OGIB		707	2011	707	60-80
Robinson et al., 2011	SB	CD			2011	707	60-80
Robinson et al., 2011	SB	NL			2011	707	60-80
Robinson et al., 2011	SB	CeD			2011	707	60-80
Robinson et al., 2011	SB	CS			2011	707	60-80
Robinson et al., 2011	SB	CS			2011	707	60-80
Robinson et al., 2011	SB	CS			2011	707	60-80
Robinson et al., 2011	SB	All indications		707	2011	707	60-80
Rodrigues-Pinto et al., 2016	SB	OGIB			2016	190	<60
Rodrigues-Pinto et al., 2016	SB	CD		190	2016	190	<60
Rodrigues-Pinto et al., 2016	SB	NL			2016	190	<60
Rodrigues-Pinto et al., 2016	SB	CeD			2016	190	<60
Rodrigues-Pinto et al., 2016	SB	CS			2016	190	<60
Rodrigues-Pinto et al., 2016	SB	CS			2016	190	<60
Rodrigues-Pinto et al., 2016	SB	CS			2016	190	<60
Rodrigues-Pinto et al., 2016	SB	All indications	0	190	2016	190	<60
Romero-Vázquez et al., 2016	CCE	OGIB			2016	165	<60
Romero-Vázquez et al., 2016	CCE	CD			2016	165	<60
Romero-Vázquez et al., 2016	CCE	NL		134	2016	165	<60
Romero-Vázquez et al., 2016	CCE	CeD			2016	165	<60
Romero-Vázquez et al., 2016	CCE	CS		31	2016	165	<60
Romero-Vázquez et al., 2016	CCE	CS			2016	165	<60
Romero-Vázquez et al., 2016	CCE	CS			2016	165	<60
Romero-Vázquez et al., 2016	CCE	All indications	0	165	2016	165	<60
Römmele et al., 2016	PC	OGIB		26	2016	38	60-80
Römmele et al., 2016	PC	CD		10	2016	38	60-80
Römmele et al., 2016	PC	NL		2	2016	38	60-80
Römmele et al., 2016	PC	CeD			2016	38	60-80
Römmele et al., 2016	PC	CS			2016	38	60-80
Römmele et al., 2016	PC	CS			2016	38	60-80
Römmele et al., 2016	PC	CS			2016	38	60-80
Römmele et al., 2016	PC	All indications	2	38	2016	38	60-80
Rondonotti et al., 2007	SB	OGIB			2007	43	<60
Rondonotti et al., 2007	SB	CD			2007	43	<60
Rondonotti et al., 2007	SB	NL			2007	43	<60
Rondonotti et al., 2007	SB	CeD	0	43	2007	43	<60
Rondonotti et al., 2007	SB	CS			2007	43	<60
Rondonotti et al., 2007	SB	CS			2007	43	<60
Rondonotti et al., 2007	SB	CS			2007	43	<60
Rondonotti et al., 2007	SB	All indications	0	43	2007	43	<60
Rondonotti et al., 2008	SB	OGIB			2008	124	ND
Rondonotti et al., 2008	SB	CD			2008	124	ND
Rondonotti et al., 2008	SB	NL	12	124	2008	124	ND
Rondonotti et al., 2008	SB	CeD			2008	124	ND
Rondonotti et al., 2008	SB	CS			2008	124	ND
Rondonotti et al., 2008	SB	CS			2008	124	ND
Rondonotti et al., 2008	SB	CS			2008	124	ND
Rondonotti et al., 2008	SB	All indications	12	124	2008	124	ND
Rondonotti et al., 2010	SB	OGIB	16	1966	2010	2921	ND
Rondonotti et al., 2010	SB	CD	8	336	2010	2921	ND
Rondonotti et al., 2010	SB	NL	1	191	2010	2921	ND
Rondonotti et al., 2010	SB	CeD	0	94	2010	2921	ND
Rondonotti et al., 2010	SB	CS	4	295	2010	2921	ND
Rondonotti et al., 2010	SB	CS	0	39	2010	2921	ND
Rondonotti et al., 2010	SB	CS			2010	2921	ND
Rondonotti et al., 2010	SB	All indications	29	2921	2010	2921	ND
Rondonotti et al., 2014	CCE	OGIB			2014	50	<60
Rondonotti et al., 2014	CCE	CD			2014	50	<60
Rondonotti et al., 2014	CCE	NL	0	50	2014	50	<60
Rondonotti et al., 2014	CCE	CeD			2014	50	<60
Rondonotti et al., 2014	CCE	CS			2014	50	<60
Rondonotti et al., 2014	CCE	CS			2014	50	<60
Rondonotti et al., 2014	CCE	CS			2014	50	<60
Rondonotti et al., 2014	CCE	All indications	0	50	2014	50	<60
Rondonotti et al., 2016	SB	OGIB		2390	2016	3117	60-80
Rondonotti et al., 2016	SB	CD		168	2016	3117	60-80
Rondonotti et al., 2016	SB	NL			2016	3117	60-80
Rondonotti et al., 2016	SB	CeD			2016	3117	60-80
Rondonotti et al., 2016	SB	CS		93	2016	3117	60-80
Rondonotti et al., 2016	SB	CS		466	2016	3117	60-80
Rondonotti et al., 2016	SB	CS			2016	3117	60-80
Rondonotti et al., 2016	SB	All indications	23	3117	2016	3117	60-80
Rosa et al., 2012	SB	OGIB			2012	56	<60
Rosa et al., 2012	SB	CD	4	56	2012	56	<60
Rosa et al., 2012	SB	NL			2012	56	<60
Rosa et al., 2012	SB	CeD			2012	56	<60
Rosa et al., 2012	SB	CS			2012	56	<60
Rosa et al., 2012	SB	CS			2012	56	<60
Rosa et al., 2012	SB	CS			2012	56	<60
Rosa et al., 2012	SB	All indications	4	56	2012	56	<60
Sachdev et al., 2007	SB	OGIB		99	2007	115	60-80
Sachdev et al., 2007	SB	CD		6	2007	115	60-80
Sachdev et al., 2007	SB	NL			2007	115	60-80
Sachdev et al., 2007	SB	CeD			2007	115	60-80
Sachdev et al., 2007	SB	CS			2007	115	60-80
Sachdev et al., 2007	SB	CS		10	2007	115	60-80
Sachdev et al., 2007	SB	CS			2007	115	60-80
Sachdev et al., 2007	SB	All indications	2	115	2007	115	60-80
Sacher‐Huvelin et al., 2010	CCE	OGIB			2010	542	60-80
Sacher‐Huvelin et al., 2010	CCE	CD			2010	542	60-80
Sacher‐Huvelin et al., 2010	CCE	NL	0	542	2010	542	60-80
Sacher‐Huvelin et al., 2010	CCE	CeD			2010	542	60-80
Sacher‐Huvelin et al., 2010	CCE	CS			2010	542	60-80
Sacher‐Huvelin et al., 2010	CCE	CS			2010	542	60-80
Sacher‐Huvelin et al., 2010	CCE	CS			2010	542	60-80
Sacher‐Huvelin et al., 2010	CCE	All indications	0	542	2010	542	60-80
Saito et al., 2015	CCE	OGIB			2015	66	<60
Saito et al., 2015	CCE	CD			2015	66	<60
Saito et al., 2015	CCE	NL	0	66	2015	66	<60
Saito et al., 2015	CCE	CeD			2015	66	<60
Saito et al., 2015	CCE	CS			2015	66	<60
Saito et al., 2015	CCE	CS			2015	66	<60
Saito et al., 2015	CCE	CS			2015	66	<60
[truncated: 633 more rows]
